# Supplementary material for: 9,9-Dimethyl-9,10-dihydroanthracene
Source: Acta Crystallogr Sect E Struct Rep Online. 2011 Aug 27;67(Pt 9):o2397. doi: 10.1107/S1600536811033526 (PMC3200971; doi:10.1107/S1600536811033526)
Supplement: Supplementary file 2 [file e-67-o2397-Isup2.hkl]

# 
# h,k,l, Fc-squared, Fo-squared, sigma(Fo-squared) and status flag 
# 
data_I
_shelx_title ' HSY1074' 
_shelx_refln_list_code          4 
_shelx_F_calc_maximum      111.58 
_exptl_crystal_F_000       448.00 
_reflns_d_resolution_high  0.7502 
 
loop_ 
 _symmetry_equiv_pos_as_xyz 
 'x, y, z' 
 '-x+1/2, y+1/2, -z+1/2' 
 '-x, -y, -z' 
 'x-1/2, -y-1/2, z-1/2' 
 
_cell_length_a    12.7042 
_cell_length_b     7.4882 
_cell_length_c    13.1775 
_cell_angle_alpha  90.000 
_cell_angle_beta  107.787 
_cell_angle_gamma  90.000 
 
_shelx_F_squared_multiplier     1.000 
 
loop_ 
 _refln_index_h 
 _refln_index_k 
 _refln_index_l 
 _refln_F_squared_calc 
 _refln_F_squared_meas 
 _refln_F_squared_sigma 
 _refln_observed_status 
   2   0   0     1490.97     1460.46      6.10 o 
   4   0   0       76.65       86.00      2.77 o 
   6   0   0      509.95      527.35      4.06 o 
   8   0   0      126.73      127.91      3.33 o 
  10   0   0       57.49       52.86      1.68 o 
  12   0   0       75.99       67.66      2.16 o 
  14   0   0       17.79       16.95      2.49 o 
  16   0   0        4.40        6.61      1.34 o 
   2   1   0      980.24      919.37      3.91 o 
   3   1   0     1651.14     1660.54      6.75 o 
   4   1   0      756.03      765.80      6.45 o 
   5   1   0        1.43        1.51      0.18 o 
   6   1   0       63.35       66.60      1.06 o 
   7   1   0       33.35       38.47      0.64 o 
   8   1   0       39.77       43.45      0.77 o 
   9   1   0      184.25      194.61      2.15 o 
  10   1   0       52.68       46.65      1.13 o 
  11   1   0       35.65       33.73      1.17 o 
  12   1   0       11.75       12.03      0.73 o 
  13   1   0       36.35       33.52      1.21 o 
  14   1   0       25.45       24.30      1.35 o 
  15   1   0        0.81        0.55      0.48 o 
  16   1   0        9.20       12.41      1.71 o 
   0   2   0       45.41       45.74      1.11 o 
   1   2   0     8380.14     7635.79     50.32 o 
   2   2   0     4157.22     4211.48     11.49 o 
   3   2   0     3001.03     3084.94      9.53 o 
   4   2   0       80.84       95.63      2.12 o 
   5   2   0     1854.09     2012.25     10.01 o 
   6   2   0      815.78      836.10     10.53 o 
   7   2   0       40.72       40.27      0.90 o 
   8   2   0      139.61      150.71      1.88 o 
   9   2   0       25.30       19.81      0.75 o 
  10   2   0        1.45        0.49      0.30 o 
  11   2   0       17.16       14.59      0.81 o 
  12   2   0        5.32        4.54      0.56 o 
  13   2   0       14.76       15.45      0.92 o 
  14   2   0        1.18        0.72      0.38 o 
  15   2   0        0.02       -0.18      0.54 o 
   1   3   0      254.79      267.79      2.72 o 
   2   3   0      679.97      725.51     12.01 o 
   3   3   0     2050.89     2030.90      7.59 o 
   4   3   0       29.73       50.88      1.04 o 
   5   3   0        0.02        0.37      0.44 o 
   6   3   0      320.88      321.02      3.96 o 
   7   3   0      143.08      148.09      2.02 o 
   8   3   0       57.51       55.19      2.25 o 
   9   3   0        4.11        3.47      0.53 o 
  10   3   0       49.34       46.48      1.77 o 
  11   3   0       11.92        9.20      1.14 o 
  12   3   0       28.28       25.10      1.49 o 
  13   3   0       12.66       13.28      0.99 o 
  14   3   0        6.61        5.58      0.71 o 
  15   3   0        0.13        0.47      0.56 o 
   0   4   0       48.23       52.03      3.37 o 
   1   4   0       13.16       10.98      0.92 o 
   2   4   0       34.67       33.76      0.86 o 
   3   4   0      488.16      536.24      4.66 o 
   4   4   0       17.01       18.27      0.70 o 
   5   4   0       25.14       26.57      0.89 o 
   6   4   0      322.24      341.69      4.54 o 
   7   4   0       65.43       68.82      2.09 o 
   8   4   0        4.21        3.87      0.67 o 
   9   4   0      113.45      112.79      4.43 o 
  10   4   0       25.79       22.67      1.32 o 
  11   4   0        7.54        5.41      1.01 o 
  12   4   0        5.52        7.76      1.18 o 
  13   4   0        1.47        0.79      0.81 o 
  14   4   0        0.03       -0.54      0.54 o 
   1   5   0      304.11      315.16      4.49 o 
   2   5   0        2.94        1.79      0.27 o 
   3   5   0       14.21       14.34      0.66 o 
   4   5   0        5.28        6.80      0.50 o 
   5   5   0        0.67        1.61      0.37 o 
   6   5   0       23.19       26.86      1.16 o 
   7   5   0       50.52       42.79      1.78 o 
   8   5   0        4.71        2.85      0.58 o 
   9   5   0        1.52        1.25      0.49 o 
  10   5   0       27.01       19.82      1.73 o 
  11   5   0       20.89       21.21      1.89 o 
  12   5   0        5.53        5.48      1.85 o 
  13   5   0        2.16        0.74      0.92 o 
   0   6   0        4.50        2.72      0.45 o 
   1   6   0        4.36        2.72      0.37 o 
   2   6   0        0.01        0.36      0.29 o 
   3   6   0        9.76       12.34      0.69 o 
   4   6   0      171.37      160.94      2.43 o 
   5   6   0       27.08       32.43      1.16 o 
   6   6   0        0.05       -0.38      0.38 o 
   7   6   0       31.89       35.20      1.72 o 
   8   6   0        2.53        2.11      0.58 o 
   9   6   0       30.02       27.42      1.63 o 
  10   6   0        0.02        0.20      0.75 o 
  11   6   0        0.23        0.67      0.68 o 
  12   6   0        9.59        9.33      1.50 o 
   1   7   0       40.11       40.29      1.19 o 
   2   7   0       18.07       19.81      1.22 o 
   3   7   0        0.00        0.22      0.30 o 
   4   7   0        5.83        7.34      0.62 o 
   5   7   0       17.53       16.60      0.91 o 
   6   7   0       60.48       57.66      1.68 o 
   7   7   0        0.98        0.99      0.46 o 
   8   7   0        0.05       -0.59      0.59 o 
   9   7   0        0.35        0.21      0.84 o 
  10   7   0        0.04       -0.75      0.75 o 
  11   7   0        0.11       -0.22      0.81 o 
   0   8   0        2.97        3.43      0.67 o 
   1   8   0        1.09        0.66      0.31 o 
   2   8   0       15.47       14.20      0.81 o 
   3   8   0        0.27        0.41      0.41 o 
   4   8   0       57.48       60.21      1.76 o 
   5   8   0       27.11       27.93      1.25 o 
   6   8   0        4.45        3.77      0.50 o 
   7   8   0        4.50        2.16      0.76 o 
   8   8   0        4.85        2.63      1.08 o 
   9   8   0       14.60       13.45      1.44 o 
   1   9   0        0.79        1.18      0.78 o 
   2   9   0       17.17       18.80      1.86 o 
   3   9   0        2.11        2.72      0.57 o 
   4   9   0        4.31        3.98      0.64 o 
   5   9   0       27.55       31.12      1.65 o 
   6   9   0        2.75        2.24      0.55 o 
 -15   0   1       22.39       21.52      2.86 o 
 -13   0   1       38.86       34.38      2.04 o 
 -11   0   1      205.95      203.72      3.45 o 
  -9   0   1        0.18       -0.02      0.31 o 
  -7   0   1     2850.33     2919.63      9.99 o 
  -5   0   1        3.02        3.86      0.55 o 
  -3   0   1     2937.24     2797.30      7.43 o 
   3   0   1     1514.17     1531.67      4.97 o 
   5   0   1      329.06      365.75      3.11 o 
   7   0   1       34.92       36.06      1.18 o 
   9   0   1        5.81        5.19      0.44 o 
  11   0   1        6.55       10.19      1.17 o 
  13   0   1      137.66      146.74      4.85 o 
  15   0   1        7.79        8.17      1.30 o 
 -16   1   1        1.90        0.97      0.78 o 
 -15   1   1        0.11        0.01      0.57 o 
 -14   1   1       13.08       13.33      0.81 o 
 -13   1   1       15.27       13.44      0.85 o 
 -12   1   1       15.92       18.88      0.93 o 
 -11   1   1      118.19      107.81      1.78 o 
 -10   1   1       17.07       16.81      0.68 o 
  -9   1   1       44.07       46.15      1.13 o 
  -8   1   1        5.94        6.96      0.43 o 
  -7   1   1      330.22      356.05      3.26 o 
  -6   1   1       66.89       65.17      1.08 o 
  -5   1   1     1568.19     1647.49      8.24 o 
  -4   1   1        6.19        2.83      0.30 o 
  -3   1   1      499.02      473.19     13.53 o 
  -2   1   1     5828.90     5336.38     13.02 o 
  -1   1   1     4362.51     4039.44     40.08 o 
   1   1   1    12449.54     9235.79     19.12 o 
   2   1   1     9723.14     8180.75    232.37 o 
   3   1   1       37.50       46.72      1.05 o 
   4   1   1      450.07      412.62      2.77 o 
   5   1   1       16.60       21.08      0.47 o 
   6   1   1       66.58       78.35      0.88 o 
   7   1   1      170.08      183.39      2.09 o 
   8   1   1        6.14        4.76      0.29 o 
   9   1   1        3.84        4.84      0.39 o 
  10   1   1       12.55       12.59      0.65 o 
  11   1   1        3.82        3.15      0.46 o 
  12   1   1        4.03        3.70      0.52 o 
  13   1   1       12.70       11.63      0.94 o 
  14   1   1        9.47       10.01      0.94 o 
  15   1   1       14.00       15.94      1.21 o 
 -16   2   1        0.70       -0.01      0.88 o 
 -15   2   1        0.03       -0.43      0.53 o 
 -14   2   1       24.63       22.04      1.12 o 
 -13   2   1        2.99        3.70      0.46 o 
 -12   2   1      111.90      103.36      2.17 o 
 -11   2   1       18.64       12.88      0.82 o 
 -10   2   1       33.65       32.75      1.02 o 
  -9   2   1       17.34       15.78      0.66 o 
  -8   2   1      169.56      172.67      2.08 o 
  -7   2   1        0.60        1.04      0.31 o 
  -6   2   1       64.77       74.40      2.16 o 
  -5   2   1     2637.65     2824.27     17.04 o 
  -4   2   1       43.14       32.37      0.64 o 
  -3   2   1        0.82        1.41      0.20 o 
  -2   2   1     2597.35     2504.30     17.34 o 
  -1   2   1     3064.30     3070.71      8.50 o 
   0   2   1     1875.98     1851.93      8.97 o 
   1   2   1      987.94     1029.25      9.69 o 
   2   2   1     2029.88     2078.78      6.98 o 
   3   2   1      224.63      228.03      2.02 o 
   4   2   1       21.90       23.05      0.84 o 
   5   2   1       97.46      113.83      2.08 o 
   6   2   1        3.92        5.63      0.35 o 
   7   2   1      234.15      232.72      2.09 o 
   8   2   1       23.17       20.80      0.68 o 
   9   2   1        2.57        3.72      0.38 o 
  10   2   1       13.49       12.16      0.82 o 
  11   2   1        0.01       -0.27      0.33 o 
  12   2   1       20.78       21.30      1.05 o 
  13   2   1        7.42        5.96      0.63 o 
  14   2   1        0.01       -0.49      0.49 o 
  15   2   1       17.27       18.85      1.30 o 
 -15   3   1        1.07        0.35      0.55 o 
 -14   3   1        5.49        5.79      0.70 o 
 -13   3   1        4.68        3.97      0.59 o 
 -12   3   1        0.13        0.92      0.71 o 
 -11   3   1        1.15        0.77      0.46 o 
 -10   3   1        4.72        3.80      0.62 o 
  -9   3   1      101.03      100.79      2.45 o 
  -8   3   1      119.56      119.91      2.03 o 
  -7   3   1        0.03       -0.13      0.37 o 
  -6   3   1      230.42      232.09      4.18 o 
  -5   3   1      626.14      611.50      4.99 o 
  -4   3   1     3412.93     3605.87      9.69 o 
  -3   3   1       11.31       10.30      0.47 o 
  -2   3   1      266.24      310.36      2.57 o 
  -1   3   1      142.35      168.37      2.17 o 
   0   3   1      616.32      646.47      3.40 o 
   1   3   1      211.97      221.36      1.74 o 
   2   3   1      472.77      526.92      3.30 o 
   3   3   1     1322.25     1352.33      7.78 o 
   4   3   1     1020.79     1122.27      7.36 o 
   5   3   1       93.22      105.11      2.17 o 
   6   3   1      231.67      245.62      4.31 o 
   7   3   1       11.92       11.91      1.11 o 
   8   3   1        0.01        0.42      0.34 o 
   9   3   1        3.45        4.58      0.62 o 
  10   3   1       14.58       12.39      1.30 o 
  11   3   1       40.25       40.94      1.86 o 
  12   3   1        7.63        7.60      0.93 o 
  13   3   1        0.12        0.25      0.51 o 
  14   3   1        1.01        0.91      0.53 o 
  15   3   1        3.58        3.49      0.86 o 
 -15   4   1        5.75        4.21      0.92 o 
 -14   4   1        0.49        0.98      0.83 o 
 -13   4   1        1.80        2.05      1.52 o 
 -12   4   1        1.45        1.15      0.73 o 
 -11   4   1       53.85       47.34      1.94 o 
 -10   4   1       12.17       11.05      0.98 o 
  -9   4   1      348.03      316.00      4.83 o 
  -8   4   1      197.38      193.99      3.66 o 
  -7   4   1       80.95       77.60      2.20 o 
  -6   4   1       22.48       18.91      0.94 o 
  -5   4   1       15.92       17.67      0.75 o 
  -4   4   1      142.42      156.40      2.04 o 
  -3   4   1       16.92       19.58      0.77 o 
  -2   4   1        0.37        1.57      0.28 o 
  -1   4   1      133.43      154.10      2.01 o 
   0   4   1      360.99      402.18      4.04 o 
   1   4   1     1479.48     1564.47      5.91 o 
   2   4   1     1019.60     1031.67      6.14 o 
   3   4   1      213.08      236.06      2.37 o 
   4   4   1        1.92        1.95      0.24 o 
   5   4   1       35.53       37.32      1.40 o 
   6   4   1       37.15       38.26      1.53 o 
   7   4   1        1.03       -0.17      0.41 o 
   8   4   1        0.01       -0.26      0.65 o 
   9   4   1        6.88        6.10      1.01 o 
  10   4   1        0.21       -0.01      0.71 o 
  11   4   1        0.73        1.35      0.66 o 
  12   4   1        0.34        0.49      0.60 o 
  13   4   1        0.48        1.29      0.64 o 
  14   4   1        0.21        0.57      0.54 o 
 -14   5   1        2.91        3.55      1.11 o 
 -13   5   1        0.24        2.33      0.92 o 
 -12   5   1       49.37       45.13      3.88 o 
 -11   5   1       46.77       40.23      2.45 o 
 -10   5   1        0.79        1.68      0.64 o 
  -9   5   1        3.37        2.37      0.88 o 
  -8   5   1       84.76       87.50      2.59 o 
  -7   5   1       91.36       89.86      2.16 o 
  -6   5   1        3.82        6.61      0.64 o 
  -5   5   1       51.68       63.78      1.47 o 
  -4   5   1       30.70       29.55      0.97 o 
  -3   5   1        1.05        0.21      0.25 o 
  -2   5   1      260.56      290.09      3.25 o 
  -1   5   1      132.45      132.88      2.12 o 
   0   5   1      153.46      157.50      2.03 o 
   1   5   1      378.94      402.11      3.11 o 
   2   5   1       14.79       12.39      0.70 o 
   3   5   1        5.49        9.27      0.61 o 
   4   5   1       85.04       89.63      1.67 o 
   5   5   1        0.83        0.76      0.35 o 
   6   5   1        5.11        8.83      0.83 o 
   7   5   1        0.02        0.11      0.49 o 
   8   5   1       15.13       15.18      1.40 o 
   9   5   1        1.13        0.60      0.59 o 
  10   5   1        0.06        0.37      0.65 o 
  11   5   1        8.00        7.65      1.17 o 
  12   5   1       12.51       14.02      1.89 o 
  13   5   1        8.98       10.26      1.15 o 
 -13   6   1       11.69       12.70      2.22 o 
 -12   6   1       38.39       39.26      2.68 o 
 -11   6   1       21.23       19.76      1.86 o 
 -10   6   1       26.61       25.95      1.65 o 
  -9   6   1        9.63       10.09      1.07 o 
  -8   6   1       68.90       53.69      2.17 o 
  -7   6   1       31.51       27.84      1.30 o 
  -6   6   1        9.94        5.27      0.56 o 
  -5   6   1       20.94       18.86      0.91 o 
  -4   6   1       44.36       42.21      1.29 o 
  -3   6   1       15.18       13.45      0.72 o 
  -2   6   1      347.95      357.44      5.19 o 
  -1   6   1      103.40      115.50      2.17 o 
   0   6   1      111.53      114.84      1.95 o 
   1   6   1      118.81      127.28      1.76 o 
   2   6   1        6.41        5.48      0.56 o 
   3   6   1       37.37       36.69      1.15 o 
   4   6   1       25.78       30.63      1.09 o 
   5   6   1        5.44        4.65      0.45 o 
   6   6   1        0.04        1.15      0.59 o 
   7   6   1       33.31       34.81      1.74 o 
   8   6   1       11.89        9.39      0.98 o 
   9   6   1        7.00        4.91      0.97 o 
  10   6   1        0.80       -0.29      0.92 o 
  11   6   1        5.23        4.84      1.10 o 
  12   6   1        0.13        0.36      0.75 o 
 -11   7   1        0.35        2.10      1.11 o 
 -10   7   1        0.39        0.53      0.51 o 
  -9   7   1        0.00       -0.26      0.51 o 
  -8   7   1        2.41        0.74      0.54 o 
  -7   7   1        4.90        3.00      0.55 o 
  -6   7   1       38.13       36.83      1.36 o 
  -5   7   1       17.75       15.00      0.87 o 
  -4   7   1       15.21       15.61      0.87 o 
  -3   7   1       65.93       63.22      2.59 o 
  -2   7   1       25.02       24.80      1.01 o 
  -1   7   1       63.73       60.81      1.89 o 
   0   7   1        4.27        3.42      0.37 o 
   1   7   1       12.45       10.24      0.62 o 
   2   7   1       51.64       54.71      1.54 o 
   3   7   1        0.00        0.18      0.31 o 
   4   7   1       14.48       13.59      0.82 o 
   5   7   1        1.40        1.36      0.42 o 
   6   7   1       46.44       42.36      1.44 o 
   7   7   1        0.00       -0.47      0.47 o 
   8   7   1        3.12        1.20      0.65 o 
   9   7   1        0.21        0.12      0.71 o 
  10   7   1        0.30        0.15      0.78 o 
  11   7   1        2.74        2.44      0.91 o 
  -9   8   1        0.16       -0.07      0.56 o 
  -8   8   1        2.14        3.95      0.74 o 
  -7   8   1        1.24        0.64      0.51 o 
  -6   8   1        9.64        8.76      0.72 o 
  -5   8   1        0.55        2.09      0.49 o 
  -4   8   1       41.75       44.92      1.54 o 
  -3   8   1        9.89       11.97      0.90 o 
  -2   8   1        0.87        0.67      0.33 o 
  -1   8   1        5.40        4.52      0.48 o 
   0   8   1       51.53       55.97      1.88 o 
   1   8   1        0.34        0.88      0.47 o 
   2   8   1        0.01       -0.33      0.33 o 
   3   8   1       11.22       13.45      0.81 o 
   4   8   1       16.27       15.80      0.87 o 
   5   8   1        0.12        0.25      0.39 o 
   6   8   1        7.23        6.38      0.84 o 
   7   8   1        2.26        2.23      0.80 o 
   8   8   1        0.26       -0.67      0.67 o 
   9   8   1        0.60       -0.78      0.78 o 
  -7   9   1        2.56        3.15      0.80 o 
  -6   9   1        0.00       -0.16      0.60 o 
  -5   9   1        1.03       -0.52      0.53 o 
  -4   9   1       21.22       21.86      1.35 o 
  -3   9   1        0.48        0.90      0.47 o 
  -2   9   1       20.58       23.00      1.21 o 
  -1   9   1       33.76       30.74      1.55 o 
   0   9   1        0.07       -0.49      0.49 o 
   1   9   1       11.20       10.78      1.16 o 
   2   9   1        0.68        1.67      0.66 o 
   3   9   1        5.81        7.47      1.08 o 
   4   9   1       37.07       43.45      1.94 o 
   5   9   1       15.86       14.57      1.19 o 
   6   9   1        3.95        2.55      0.59 o 
 -16   0   2       19.62       20.97      2.96 o 
 -14   0   2        0.41        0.65      0.83 o 
 -12   0   2       37.42       34.53      1.50 o 
 -10   0   2      127.09      137.84      2.62 o 
  -8   0   2      114.18       97.25      1.93 o 
  -6   0   2        9.16       10.11      0.66 o 
  -4   0   2      140.74      123.28      1.90 o 
  -2   0   2      328.79      311.83     11.82 o 
   2   0   2       79.91       93.28      1.19 o 
   4   0   2     1361.41     1453.25      7.52 o 
   6   0   2      361.86      351.38      2.81 o 
   8   0   2        0.09        0.23      0.23 o 
  10   0   2       72.43       72.13      2.01 o 
  12   0   2        6.48        8.60      1.01 o 
  14   0   2      104.49      110.69      4.11 o 
 -16   1   2        6.62        7.46      1.07 o 
 -15   1   2       19.58       22.79      2.02 o 
 -14   1   2        2.48        1.15      0.79 o 
 -13   1   2       89.99       81.29      1.89 o 
 -12   1   2       12.83       14.36      0.72 o 
 -11   1   2        9.62        7.86      0.50 o 
 -10   1   2        7.86        7.77      0.50 o 
  -9   1   2      209.74      225.18      2.22 o 
  -8   1   2       11.56       12.92      0.58 o 
  -7   1   2        8.16       10.93      0.49 o 
  -6   1   2      405.19      455.03      5.00 o 
  -5   1   2      190.19      190.45      1.62 o 
  -4   1   2       41.04       49.65      1.21 o 
  -3   1   2     6393.86     5740.15     39.34 o 
  -2   1   2      458.29      465.48      5.35 o 
  -1   1   2       17.49       18.77      0.51 o 
   0   1   2     1808.93     1752.74     12.80 o 
   1   1   2      573.88      561.43      5.85 o 
   2   1   2       12.43       14.29      0.32 o 
   3   1   2      209.22      218.99      2.00 o 
   4   1   2        0.22        0.23      0.11 o 
   5   1   2       94.73       98.52      1.12 o 
   6   1   2      368.62      377.41      3.49 o 
   7   1   2       16.43       16.17      0.51 o 
   8   1   2       17.91       17.03      0.53 o 
   9   1   2        0.16        0.05      0.28 o 
  10   1   2       35.66       33.97      1.01 o 
  11   1   2       69.47       71.71      1.77 o 
  12   1   2       42.80       47.36      1.75 o 
  13   1   2       13.81       16.78      1.15 o 
  14   1   2       22.11       24.42      1.42 o 
  15   1   2       13.78       12.57      1.01 o 
 -16   2   2        6.12        9.67      1.56 o 
 -15   2   2       11.46       10.12      1.15 o 
 -14   2   2       11.19       11.91      1.19 o 
 -13   2   2       10.30        8.17      0.80 o 
 -12   2   2        3.19        3.25      0.46 o 
 -11   2   2        3.99        2.17      0.49 o 
 -10   2   2       12.22        9.08      0.62 o 
  -9   2   2        7.83        6.76      0.53 o 
  -8   2   2        1.53        3.56      0.38 o 
  -7   2   2       52.53       50.60      1.86 o 
  -6   2   2      246.04      261.90      3.95 o 
  -5   2   2      704.26      735.28      5.31 o 
  -4   2   2       41.27       42.49      0.82 o 
  -3   2   2     1578.73     1703.69      8.02 o 
  -2   2   2      149.72      143.10      2.11 o 
  -1   2   2      170.10      216.33      1.79 o 
   0   2   2     3542.14     3419.26     31.49 o 
   1   2   2        2.56        0.89      0.13 o 
   2   2   2      430.70      486.58      3.54 o 
   3   2   2       47.17       55.05      0.85 o 
   4   2   2        5.02        2.45      0.32 o 
   5   2   2      128.14      140.94      1.80 o 
   6   2   2       41.31       31.74      1.44 o 
   7   2   2        9.51        7.85      0.58 o 
   8   2   2      126.40      126.09      2.49 o 
   9   2   2       17.11       18.43      0.95 o 
  10   2   2        0.34       -0.22      0.38 o 
  11   2   2       19.13       16.56      0.90 o 
  12   2   2        1.20        1.01      0.38 o 
  13   2   2       17.17       18.08      1.18 o 
  14   2   2        0.00       -0.06      0.47 o 
  15   2   2        0.92        2.61      0.67 o 
 -15   3   2        1.49        1.93      0.70 o 
 -14   3   2        6.43        4.73      1.16 o 
 -13   3   2        0.83        1.48      0.57 o 
 -12   3   2      156.86      135.79      3.30 o 
 -11   3   2        9.99        7.13      1.13 o 
 -10   3   2      136.31      118.81      2.82 o 
  -9   3   2        0.44        0.68      0.28 o 
  -8   3   2      146.42      150.76      3.36 o 
  -7   3   2      569.83      611.14      9.74 o 
  -6   3   2      670.12      676.98      5.81 o 
  -5   3   2        5.32        6.76      0.49 o 
  -4   3   2      627.94      674.99     11.68 o 
  -3   3   2      210.13      231.83      3.26 o 
  -2   3   2        0.27       -0.02      0.20 o 
  -1   3   2      285.89      293.32      2.57 o 
   0   3   2       37.30       40.69      0.79 o 
   1   3   2       55.77       65.28      1.20 o 
   2   3   2     2079.83     2245.63     10.20 o 
   3   3   2        1.68        1.50      0.29 o 
   4   3   2       56.78       50.91      1.16 o 
   5   3   2        0.11        0.29      0.35 o 
   6   3   2       96.92       87.33      2.64 o 
   7   3   2       66.51       65.76      1.97 o 
   8   3   2        5.64        7.63      0.62 o 
   9   3   2      118.63      119.82      2.91 o 
  10   3   2        2.00        1.71      0.46 o 
  11   3   2        8.83        6.47      0.69 o 
  12   3   2        6.26        6.94      0.79 o 
  13   3   2        0.50        0.64      0.50 o 
  14   3   2        2.73        3.63      0.82 o 
 -15   4   2       22.12       25.68      1.82 o 
 -14   4   2        1.40        4.33      1.10 o 
 -13   4   2        2.08        1.94      0.85 o 
 -12   4   2        3.05        2.93      0.67 o 
 -11   4   2       84.98       80.77      2.60 o 
 -10   4   2      169.87      169.89      3.71 o 
  -9   4   2       62.92       60.01      2.14 o 
  -8   4   2        0.00       -0.13      0.41 o 
  -7   4   2        1.08        1.47      0.44 o 
  -6   4   2      576.48      577.73      6.34 o 
  -5   4   2       51.86       52.09      1.28 o 
  -4   4   2        2.46        1.89      0.30 o 
  -3   4   2       16.52       20.43      0.72 o 
  -2   4   2      216.27      242.80      3.72 o 
  -1   4   2        5.93        4.15      0.37 o 
   0   4   2       94.92      111.73      1.55 o 
   1   4   2      652.46      699.84      3.59 o 
   2   4   2       25.62       25.01      0.65 o 
   3   4   2       69.83       70.62      1.30 o 
   4   4   2      101.22      107.55      1.98 o 
   5   4   2      127.90      124.73      2.13 o 
   6   4   2       86.10       81.60      2.77 o 
   7   4   2        3.60        0.02      0.92 o 
   8   4   2       11.01        9.06      1.00 o 
   9   4   2        0.24       -0.52      0.60 o 
  10   4   2       20.05       20.29      1.66 o 
  11   4   2       13.78       13.42      1.15 o 
  12   4   2        3.57        0.84      0.49 o 
  13   4   2       24.72       26.40      1.72 o 
  14   4   2        0.13       -0.02      0.48 o 
 -14   5   2        2.63        3.32      1.14 o 
 -13   5   2       14.64       12.14      1.85 o 
 -12   5   2        0.13        2.44      0.81 o 
 -11   5   2       49.48       52.65      2.28 o 
 -10   5   2      152.49      132.86      3.40 o 
  -9   5   2        9.98       12.67      1.10 o 
  -8   5   2       98.94       88.06      2.59 o 
  -7   5   2       31.88       23.15      1.10 o 
  -6   5   2      171.89      171.62      2.94 o 
  -5   5   2        3.79        4.17      0.43 o 
  -4   5   2       16.74       15.64      0.72 o 
  -3   5   2      194.36      200.17      2.42 o 
  -2   5   2       46.57       48.75      1.29 o 
  -1   5   2      325.14      350.73      5.33 o 
   0   5   2       40.69       37.30      1.22 o 
   1   5   2      214.49      238.19      2.57 o 
   2   5   2        5.52        4.52      0.33 o 
   3   5   2      177.20      191.54      2.84 o 
   4   5   2      175.94      162.35      2.25 o 
   5   5   2        0.61        1.10      0.51 o 
   6   5   2       35.55       36.00      1.58 o 
   7   5   2       58.30       56.76      3.00 o 
   8   5   2        7.11        5.97      0.91 o 
   9   5   2        4.14        4.13      0.88 o 
  10   5   2       18.03       18.53      1.73 o 
  11   5   2        2.41        2.86      0.93 o 
  12   5   2        0.25        0.55      0.59 o 
  13   5   2        0.02        0.83      0.64 o 
 -13   6   2       12.73       13.99      1.72 o 
 -12   6   2       77.80       81.96      3.75 o 
 -11   6   2        8.33        7.91      1.06 o 
 -10   6   2       26.51       26.78      1.68 o 
  -9   6   2       52.62       55.83      2.31 o 
  -8   6   2        8.63       10.76      0.88 o 
  -7   6   2       34.12       33.00      1.40 o 
  -6   6   2       46.09       39.11      1.48 o 
  -5   6   2        2.58        2.94      0.44 o 
  -4   6   2      307.12      299.77      4.36 o 
  -3   6   2        8.73        7.87      0.58 o 
  -2   6   2        0.64        0.65      0.37 o 
  -1   6   2       11.28       10.29      0.66 o 
   0   6   2       40.03       37.08      1.24 o 
   1   6   2      124.92      129.98      1.80 o 
   2   6   2      115.24      123.62      1.90 o 
   3   6   2      182.87      176.89      2.47 o 
   4   6   2       88.93       89.32      1.83 o 
   5   6   2        6.10        7.16      0.59 o 
   6   6   2       10.48       11.44      0.85 o 
   7   6   2       16.95       17.47      1.30 o 
   8   6   2        0.37        0.44      0.68 o 
   9   6   2       26.78       31.52      2.22 o 
  10   6   2        7.10        7.73      1.26 o 
  11   6   2       13.65       18.55      1.86 o 
  12   6   2        0.25        0.00      0.83 o 
 -11   7   2        2.37        1.98      0.70 o 
 -10   7   2        0.67        0.49      0.58 o 
  -9   7   2        4.69        3.46      0.71 o 
  -8   7   2        0.32        0.28      0.41 o 
  -7   7   2        9.52        9.92      0.86 o 
  -6   7   2       14.85       12.55      0.82 o 
  -5   7   2        4.19        4.28      0.51 o 
  -4   7   2       15.89       18.12      0.94 o 
  -3   7   2       13.98       14.13      0.94 o 
  -2   7   2        0.08       -0.03      0.32 o 
  -1   7   2       23.22       25.98      0.98 o 
   0   7   2       27.02       25.07      0.90 o 
   1   7   2        0.79        0.80      0.29 o 
   2   7   2       29.73       27.99      1.02 o 
   3   7   2        5.41        6.35      0.52 o 
   4   7   2        0.31        1.18      0.40 o 
   5   7   2      112.56      107.79      2.22 o 
   6   7   2        6.59        6.22      0.67 o 
   7   7   2        0.70        0.14      0.50 o 
   8   7   2       14.00       13.49      1.57 o 
   9   7   2       10.35       10.06      1.37 o 
  10   7   2        6.86        8.30      1.39 o 
 -10   8   2       10.63       11.91      1.53 o 
  -9   8   2        0.00        0.73      0.54 o 
  -8   8   2       23.66       20.88      1.32 o 
  -7   8   2       37.25       34.09      1.63 o 
  -6   8   2        4.40        4.42      0.60 o 
  -5   8   2        8.96        8.83      0.87 o 
  -4   8   2       10.11       10.28      0.91 o 
  -3   8   2       39.11       36.74      1.55 o 
  -2   8   2       33.94       33.48      1.71 o 
  -1   8   2        0.04       -0.22      0.42 o 
   0   8   2        0.51        0.34      0.51 o 
   1   8   2        0.03        0.09      0.48 o 
   2   8   2        1.48        1.28      0.59 o 
   3   8   2       55.59       56.55      2.07 o 
   4   8   2       43.59       44.04      1.84 o 
   5   8   2        8.80       10.04      0.95 o 
   6   8   2       30.99       32.38      1.84 o 
   7   8   2        9.99        7.37      1.80 o 
   8   8   2        0.65       -0.31      2.82 o 
  -7   9   2       15.61       18.22      1.54 o 
  -6   9   2        1.21        1.50      0.55 o 
  -5   9   2        1.54        1.56      0.58 o 
  -4   9   2        0.04        0.21      0.63 o 
  -3   9   2        6.74        7.37      0.86 o 
  -2   9   2        0.02        0.01      0.40 o 
  -1   9   2        0.55        0.21      0.42 o 
   0   9   2        1.49        0.14      0.58 o 
   1   9   2        5.00        6.65      0.96 o 
   2   9   2        3.94        4.34      0.84 o 
   3   9   2       11.45       14.74      1.38 o 
   4   9   2       38.23       40.30      2.91 o 
   5   9   2        1.81        3.30      0.72 o 
   6   9   2        9.73        8.18      1.12 o 
 -15   0   3        3.57        1.39      1.39 o 
 -13   0   3        9.47        7.89      1.04 o 
 -11   0   3       85.76       87.41      2.19 o 
  -9   0   3       78.27       74.70      1.75 o 
  -7   0   3      170.89      188.27      4.89 o 
  -5   0   3       38.48       48.91      0.76 o 
  -3   0   3       25.21       25.95      1.15 o 
  -1   0   3     3415.49     3104.79     22.72 o 
   1   0   3       98.95       86.24      1.42 o 
   3   0   3      545.87      596.88      4.48 o 
   5   0   3      398.14      461.36      4.01 o 
   7   0   3       68.67       70.65      1.42 o 
   9   0   3       24.91       19.90      0.78 o 
  11   0   3      218.13      211.88      5.91 o 
  13   0   3      165.13      172.30      5.09 o 
  15   0   3        0.04        0.28      0.78 o 
 -16   1   3        0.39        0.36      0.71 o 
 -15   1   3        8.92       10.49      1.14 o 
 -14   1   3        5.17        5.77      0.86 o 
 -13   1   3        1.20        0.69      0.38 o 
 -12   1   3        9.07        9.82      0.59 o 
 -11   1   3        0.23        0.09      0.36 o 
 -10   1   3       35.52       35.87      0.94 o 
  -9   1   3        4.26        5.79      0.37 o 
  -8   1   3        0.27        0.15      0.17 o 
  -7   1   3        3.43        4.89      0.32 o 
  -6   1   3        6.33        3.97      0.29 o 
  -5   1   3       42.30       39.44      0.96 o 
  -4   1   3      428.40      431.63      2.85 o 
  -3   1   3      163.80      154.39      1.46 o 
  -2   1   3      682.01      678.98      2.77 o 
  -1   1   3     1070.68     1103.60      3.83 o 
   0   1   3        4.21        5.70      0.26 o 
   1   1   3     1527.04     1438.61      9.83 o 
   2   1   3        9.93       10.88      0.35 o 
   3   1   3        0.20        0.56      0.15 o 
   4   1   3      162.86      161.37      1.48 o 
   5   1   3       97.22      106.57      1.07 o 
   6   1   3      262.53      279.65      1.87 o 
   7   1   3       98.74       98.65      1.20 o 
   8   1   3      129.57      124.16      1.35 o 
   9   1   3      168.77      183.33      2.29 o 
  10   1   3       39.12       35.81      1.08 o 
  11   1   3       13.19       12.27      0.92 o 
  12   1   3       43.98       45.07      1.59 o 
  13   1   3        7.42        9.19      0.85 o 
  14   1   3        1.24        2.05      0.58 o 
 -16   2   3        0.70       -0.02      0.62 o 
 -15   2   3        3.83        5.32      0.99 o 
 -14   2   3       28.06       26.16      1.44 o 
 -13   2   3       12.87       10.79      1.33 o 
 -12   2   3       46.31       42.29      1.30 o 
 -11   2   3       75.74       68.98      1.79 o 
 -10   2   3       69.55       68.83      1.71 o 
  -9   2   3        1.73        1.89      0.28 o 
  -8   2   3        9.67        7.52      0.93 o 
  -7   2   3       36.31       36.99      1.62 o 
  -6   2   3      236.63      238.08      2.39 o 
  -5   2   3       77.71       85.47      1.28 o 
  -4   2   3       16.80       13.98      0.60 o 
  -3   2   3      109.89      102.98      1.31 o 
  -2   2   3       22.43       25.79      0.56 o 
  -1   2   3       59.96       57.71      1.63 o 
   0   2   3       27.80       28.18      0.50 o 
   1   2   3       20.54       23.05      0.57 o 
   2   2   3        6.22        5.28      0.38 o 
   3   2   3        0.13        0.07      0.13 o 
   4   2   3        0.03        0.30      0.18 o 
   5   2   3        9.88        7.74      0.47 o 
   6   2   3      281.64      283.32      2.93 o 
   7   2   3       27.85       27.46      0.67 o 
   8   2   3      272.76      277.44      3.50 o 
   9   2   3       54.07       48.47      1.50 o 
  10   2   3       24.11       21.40      0.87 o 
  11   2   3       12.79       10.18      0.77 o 
  12   2   3        5.24        4.42      0.56 o 
  13   2   3        1.96        2.87      0.60 o 
  14   2   3        4.80        3.81      0.73 o 
 -16   3   3        0.43        1.69      0.70 o 
 -15   3   3        0.14        0.24      0.64 o 
 -14   3   3        0.23       -0.39      0.60 o 
 -13   3   3       25.39       26.35      1.73 o 
 -12   3   3       33.14       35.45      1.73 o 
 -11   3   3       14.80       13.05      1.01 o 
 -10   3   3        2.47        1.83      0.43 o 
  -9   3   3       31.00       29.77      1.42 o 
  -8   3   3        9.17        7.04      0.72 o 
  -7   3   3        9.25        9.39      0.50 o 
  -6   3   3       18.80       19.55      0.71 o 
  -5   3   3       78.05       73.76      1.44 o 
  -4   3   3      227.21      242.37      2.38 o 
  -3   3   3       81.01       88.76      1.28 o 
  -2   3   3        4.77        6.79      0.40 o 
  -1   3   3      106.31      105.86      1.36 o 
   0   3   3       12.89       13.14      0.39 o 
   1   3   3      110.68      114.12      1.41 o 
   2   3   3       76.65       69.93      1.79 o 
   3   3   3       54.41       61.76      1.81 o 
   4   3   3        0.01        0.04      0.21 o 
   5   3   3      107.76       93.20      2.68 o 
   6   3   3      221.43      216.61      3.47 o 
   7   3   3      804.62      793.01      8.51 o 
   8   3   3        6.00        2.57      0.46 o 
   9   3   3       28.99       30.07      1.28 o 
  10   3   3       95.51       96.78      2.37 o 
  11   3   3        7.22        6.16      0.58 o 
  12   3   3       15.53       17.04      1.01 o 
  13   3   3        2.67        5.19      0.67 o 
  14   3   3       16.16       20.15      1.37 o 
 -15   4   3        7.95       11.26      1.56 o 
 -14   4   3        0.78        1.85      0.72 o 
 -13   4   3        0.00        0.42      0.71 o 
 -12   4   3       23.58       23.83      1.49 o 
 -11   4   3       89.77       86.88      2.36 o 
 -10   4   3       22.14       20.37      1.36 o 
  -9   4   3      217.14      199.70      3.80 o 
  -8   4   3      146.73      142.33      3.07 o 
  -7   4   3      202.29      210.52      3.06 o 
  -6   4   3        0.37        0.69      0.25 o 
  -5   4   3       49.64       54.41      1.18 o 
  -4   4   3      100.05      101.88      1.46 o 
  -3   4   3       74.68       81.42      1.89 o 
  -2   4   3      177.58      163.48      3.13 o 
  -1   4   3        0.24        0.61      0.16 o 
   0   4   3      226.17      254.92      2.07 o 
   1   4   3       34.78       26.77      0.71 o 
   2   4   3      146.74      141.24      1.57 o 
   3   4   3      100.58      113.44      1.65 o 
   4   4   3       53.35       57.45      2.02 o 
   5   4   3      341.03      330.68      3.95 o 
   6   4   3        0.08        1.55      0.71 o 
   7   4   3       20.08       18.27      1.66 o 
   8   4   3       12.78       11.36      1.39 o 
   9   4   3       59.28       58.69      2.77 o 
  10   4   3        2.30        2.37      0.60 o 
  11   4   3        1.06        1.38      0.57 o 
  12   4   3        1.43        1.86      0.60 o 
  13   4   3       14.63       13.09      1.27 o 
 -14   5   3        3.37        4.75      1.14 o 
 -13   5   3        7.14        9.85      1.10 o 
 -12   5   3       18.15       13.18      1.23 o 
 -11   5   3       68.50       66.08      2.53 o 
 -10   5   3       22.82       22.44      1.46 o 
  -9   5   3        7.15        9.38      0.94 o 
  -8   5   3        5.56        4.87      0.61 o 
  -7   5   3        0.24        0.10      0.31 o 
  -6   5   3       12.99       11.16      0.61 o 
  -5   5   3        8.52       10.23      0.54 o 
  -4   5   3        2.66        3.85      0.42 o 
  -3   5   3       22.08       24.68      1.03 o 
  -2   5   3       17.39       17.37      1.04 o 
  -1   5   3      161.61      175.67      2.32 o 
   0   5   3       17.69       17.48      0.65 o 
   1   5   3       68.01       71.15      1.48 o 
   2   5   3      509.05      527.93      6.36 o 
   3   5   3       31.88       28.10      0.92 o 
   4   5   3       36.97       32.63      1.20 o 
   5   5   3      143.93      140.59      2.88 o 
   6   5   3       61.41       64.87      2.77 o 
   7   5   3        5.38        4.08      0.88 o 
   8   5   3       24.41       21.47      1.70 o 
   9   5   3        0.06       -0.05      0.59 o 
  10   5   3       18.52       22.44      2.40 o 
  11   5   3       11.65       15.90      1.37 o 
  12   5   3       45.92       54.86      3.13 o 
 -13   6   3       35.51       35.10      2.56 o 
 -12   6   3       81.26       80.59      3.07 o 
 -11   6   3       37.26       36.46      2.01 o 
 -10   6   3       59.57       61.56      2.44 o 
  -9   6   3       34.72       33.79      2.28 o 
  -8   6   3       30.82       24.04      1.27 o 
  -7   6   3        0.00       -0.01      0.39 o 
  -6   6   3       28.17       21.56      1.10 o 
  -5   6   3       28.63       30.30      1.13 o 
  -4   6   3        0.17        0.42      0.32 o 
  -3   6   3       38.46       38.85      1.19 o 
  -2   6   3      223.25      229.02      3.97 o 
  -1   6   3       28.47       26.73      0.98 o 
   0   6   3       69.06       72.02      1.56 o 
   1   6   3       62.34       60.84      1.52 o 
   2   6   3      276.52      274.59      2.71 o 
   3   6   3       16.08       20.59      0.82 o 
   4   6   3       22.31       23.16      0.95 o 
   5   6   3        5.46        5.07      0.62 o 
   6   6   3       71.33       70.89      2.30 o 
   7   6   3        3.28        3.54      0.91 o 
   8   6   3       19.14       17.82      1.73 o 
   9   6   3       29.90       27.84      2.22 o 
  10   6   3        0.79       -0.28      0.64 o 
  11   6   3        0.12        0.55      0.71 o 
 -12   7   3        0.01        2.02      0.84 o 
 -11   7   3        2.74        5.02      0.82 o 
 -10   7   3        1.38       -0.30      0.50 o 
  -9   7   3        0.76        0.15      0.55 o 
  -8   7   3       21.72       21.30      1.28 o 
  -7   7   3        0.01       -0.18      0.39 o 
  -6   7   3       39.42       34.76      1.48 o 
  -5   7   3       49.73       45.67      1.47 o 
  -4   7   3       19.78       19.83      1.08 o 
  -3   7   3       27.54       28.65      1.33 o 
  -2   7   3       48.16       49.03      1.93 o 
  -1   7   3        1.59        1.21      0.47 o 
   0   7   3       22.14       23.24      1.29 o 
   1   7   3       98.33       98.69      2.27 o 
   2   7   3        0.13       -0.47      0.50 o 
   3   7   3        0.47        0.60      0.37 o 
   4   7   3      231.63      230.10      3.31 o 
   5   7   3        5.29        7.04      0.84 o 
   6   7   3       15.63       13.30      1.59 o 
   7   7   3        1.29        0.89      1.06 o 
   8   7   3       16.41       17.74      1.80 o 
   9   7   3        0.52        1.36      2.26 o 
  10   7   3        7.41       10.80      1.53 o 
 -10   8   3        0.61       -0.46      0.77 o 
  -9   8   3        2.98        4.29      0.88 o 
  -8   8   3       10.12       12.49      1.26 o 
  -7   8   3       19.48       22.49      1.62 o 
  -6   8   3        4.70        4.61      0.82 o 
  -5   8   3        8.05        9.80      0.93 o 
  -4   8   3       15.41       16.52      1.13 o 
  -3   8   3       20.27       20.76      1.23 o 
  -2   8   3        2.18        3.30      0.59 o 
  -1   8   3        4.70        4.33      0.62 o 
   0   8   3       10.45        9.97      1.03 o 
   1   8   3       18.55       19.87      1.42 o 
   2   8   3       71.49       72.74      2.63 o 
   3   8   3      115.99      110.23      4.06 o 
   4   8   3        0.30        1.40      0.69 o 
   5   8   3        5.24        3.02      0.88 o 
   6   8   3        0.57        0.67      0.66 o 
   7   8   3        0.07       -0.28      1.02 o 
   8   8   3        0.60       -0.68      0.68 o 
  -7   9   3       15.34       15.23      1.43 o 
  -6   9   3        4.47        5.14      0.90 o 
  -5   9   3        0.77        0.39      0.52 o 
  -4   9   3       11.24       15.05      1.16 o 
  -3   9   3        1.72        1.58      0.56 o 
  -2   9   3        0.33       -0.22      0.40 o 
  -1   9   3       26.40       27.09      1.47 o 
   0   9   3        1.78        1.51      0.64 o 
   1   9   3        0.01       -0.71      0.71 o 
   2   9   3       10.02       10.39      1.23 o 
   3   9   3        6.71        6.20      1.04 o 
   4   9   3        3.02        8.03      1.48 o 
   5   9   3       16.36       18.30      1.96 o 
 -16   0   4       53.93       62.80      4.80 o 
 -14   0   4        3.62        4.96      1.15 o 
 -12   0   4       41.64       43.15      2.22 o 
 -10   0   4      158.41      147.84      2.92 o 
  -8   0   4       46.69       41.35      1.31 o 
  -6   0   4      409.33      429.91      5.03 o 
  -4   0   4      169.96      173.26      2.01 o 
  -2   0   4       47.61       41.69      0.66 o 
   0   0   4        3.87        4.36      0.25 o 
   2   0   4       38.35       32.37      0.92 o 
   4   0   4      448.37      382.43      4.20 o 
   6   0   4       12.82       22.66      0.80 o 
   8   0   4       13.95       13.03      0.69 o 
  10   0   4      409.05      456.06      7.28 o 
  12   0   4       14.58       15.50      1.63 o 
  14   0   4       58.75       54.68      3.10 o 
 -16   1   4        4.09        3.90      0.79 o 
 -15   1   4       31.66       33.68      1.91 o 
 -14   1   4        1.65        1.40      0.47 o 
 -13   1   4        9.29        6.67      0.72 o 
 -12   1   4       50.24       44.81      1.81 o 
 -11   1   4       86.47       82.63      1.58 o 
 -10   1   4       33.11       32.40      0.86 o 
  -9   1   4       64.89       69.50      1.36 o 
  -8   1   4        9.07        9.91      0.47 o 
  -7   1   4       33.23       37.05      0.89 o 
  -6   1   4       37.29       33.61      0.89 o 
  -5   1   4      239.38      261.82      4.21 o 
  -4   1   4      236.22      247.52      3.64 o 
  -3   1   4       51.05       51.27      0.83 o 
  -2   1   4       64.78       56.62      0.76 o 
  -1   1   4       74.64       68.46      1.13 o 
   0   1   4      162.19      168.83      1.55 o 
   1   1   4     2279.11     2341.74      5.81 o 
   2   1   4     1177.37     1283.07      6.94 o 
   3   1   4       70.62       82.59      0.99 o 
   4   1   4      211.06      226.29      1.74 o 
   5   1   4      114.77      130.86      1.52 o 
   6   1   4       12.16       14.11      0.54 o 
   7   1   4       72.29       76.43      1.22 o 
   8   1   4      234.46      246.64      2.21 o 
   9   1   4       20.25       21.29      0.79 o 
  10   1   4       99.17      102.27      1.93 o 
  11   1   4       24.14       22.39      1.12 o 
  12   1   4       33.86       31.46      1.56 o 
  13   1   4       20.17       23.78      1.42 o 
  14   1   4        3.02        2.10      0.66 o 
 -16   2   4        0.03        0.40      0.60 o 
 -15   2   4       28.91       28.97      1.55 o 
 -14   2   4       14.38       13.48      1.47 o 
 -13   2   4        0.75        0.84      0.55 o 
 -12   2   4       13.81       11.93      0.83 o 
 -11   2   4      101.46      100.96      2.27 o 
 -10   2   4       20.89       20.61      0.87 o 
  -9   2   4       13.12       13.99      0.69 o 
  -8   2   4       55.14       51.95      1.13 o 
  -7   2   4      127.68      130.65      2.17 o 
  -6   2   4       17.44       22.44      0.75 o 
  -5   2   4       91.90       94.62      1.64 o 
  -4   2   4      508.80      519.18      4.48 o 
  -3   2   4        0.04        0.68      0.21 o 
  -2   2   4      129.98      129.22      3.59 o 
  -1   2   4      203.86      228.06      5.31 o 
   0   2   4        1.36        1.65      0.20 o 
   1   2   4        3.47        1.13      0.12 o 
   2   2   4       78.35       87.09      1.16 o 
   3   2   4        9.76        7.12      0.36 o 
   4   2   4      153.31      158.12      3.20 o 
   5   2   4        9.52        3.95      0.24 o 
   6   2   4       36.97       33.86      0.85 o 
   7   2   4      169.50      155.56      1.87 o 
   8   2   4      414.58      408.98      3.79 o 
   9   2   4       31.35       36.22      1.23 o 
  10   2   4        1.45        1.21      0.37 o 
  11   2   4       47.94       50.19      1.61 o 
  12   2   4        5.61        5.00      0.87 o 
  13   2   4       19.60       17.59      1.08 o 
  14   2   4        0.24        0.26      0.46 o 
 -16   3   4       20.47       21.40      1.63 o 
 -15   3   4        1.97        1.89      0.85 o 
 -14   3   4        0.51        0.36      0.59 o 
 -13   3   4       15.52       14.90      1.26 o 
 -12   3   4        2.57        1.47      0.58 o 
 -11   3   4       19.29       20.20      0.97 o 
 -10   3   4      106.14      106.70      2.05 o 
  -9   3   4       26.09       26.73      1.38 o 
  -8   3   4       80.64       78.65      2.14 o 
  -7   3   4       71.14       79.87      1.47 o 
  -6   3   4      394.17      376.12      3.22 o 
  -5   3   4       27.92       27.22      0.85 o 
  -4   3   4       80.44       80.32      1.39 o 
  -3   3   4       42.99       43.47      0.99 o 
  -2   3   4      287.79      312.48      2.36 o 
  -1   3   4       41.16       44.14      0.69 o 
   0   3   4     1588.45     1622.16      5.40 o 
   1   3   4       72.23       65.27      1.34 o 
   2   3   4       42.86       53.29      1.06 o 
   3   3   4       45.16       34.11      0.84 o 
   4   3   4        4.19        5.35      0.37 o 
   5   3   4       62.90       60.28      1.41 o 
   6   3   4      325.48      317.67      3.10 o 
   7   3   4      427.10      451.13      4.49 o 
   8   3   4        0.30       -0.16      0.59 o 
   9   3   4       38.01       36.90      1.28 o 
  10   3   4        4.03        3.07      0.61 o 
  11   3   4       23.01       23.21      1.10 o 
  12   3   4        6.03        5.88      0.69 o 
  13   3   4        0.71        1.16      0.49 o 
 -15   4   4       20.07       15.15      1.73 o 
 -14   4   4        0.29        0.13      0.64 o 
 -13   4   4       26.65       23.72      1.56 o 
 -12   4   4       13.70       13.95      1.02 o 
 -11   4   4        1.64        0.46      0.42 o 
 -10   4   4        3.54        2.95      0.54 o 
  -9   4   4       93.72       86.74      2.47 o 
  -8   4   4        0.83        1.06      0.41 o 
  -7   4   4       21.22       21.30      0.81 o 
  -6   4   4      455.38      450.21      5.92 o 
  -5   4   4      151.68      154.94      2.03 o 
  -4   4   4       11.79       14.78      0.63 o 
  -3   4   4       39.47       42.77      0.99 o 
  -2   4   4        5.65        3.96      0.28 o 
  -1   4   4        1.37        1.25      0.16 o 
   0   4   4       35.72       34.73      0.92 o 
   1   4   4      146.56      156.90      1.65 o 
   2   4   4        0.50        0.94      0.23 o 
   3   4   4       29.38       26.88      1.04 o 
   4   4   4      291.89      275.47      3.80 o 
   5   4   4      295.53      294.32      3.67 o 
   6   4   4      246.88      236.61      4.89 o 
   7   4   4       53.57       54.91      2.51 o 
   8   4   4        0.58        1.13      0.48 o 
   9   4   4       17.01       14.49      1.11 o 
  10   4   4        0.17        0.55      0.40 o 
  11   4   4        7.19        6.26      0.75 o 
  12   4   4        0.11        0.53      0.49 o 
  13   4   4       14.92       16.49      1.43 o 
 -14   5   4        8.52        9.22      1.08 o 
 -13   5   4        1.47        2.43      0.73 o 
 -12   5   4        2.83        4.02      0.73 o 
 -11   5   4      108.33      110.95      3.25 o 
 -10   5   4       13.35       11.73      1.09 o 
  -9   5   4        8.27        8.78      0.89 o 
  -8   5   4        9.19        8.88      0.73 o 
  -7   5   4        0.61        1.31      0.37 o 
  -6   5   4      142.61      134.63      2.27 o 
  -5   5   4       16.88       14.56      0.75 o 
  -4   5   4        5.29        4.80      0.47 o 
  -3   5   4       57.97       51.94      1.49 o 
  -2   5   4       78.01       81.02      1.33 o 
  -1   5   4       17.79       17.19      0.60 o 
   0   5   4        0.36        0.45      0.27 o 
   1   5   4       99.29      103.52      1.54 o 
   2   5   4      241.12      245.90      2.49 o 
   3   5   4      183.92      176.44      2.76 o 
   4   5   4      245.65      239.57      4.51 o 
   5   5   4       55.70       57.69      3.12 o 
   6   5   4       49.72       50.13      2.54 o 
   7   5   4      148.17      140.19      4.27 o 
   8   5   4        0.05        1.29      0.72 o 
   9   5   4        0.38        0.92      0.81 o 
  10   5   4        2.52        1.98      0.88 o 
  11   5   4        5.25        3.92      0.84 o 
  12   5   4        2.94        4.06      0.84 o 
 -13   6   4        0.00        0.81      1.29 o 
 -12   6   4       14.29       14.76      1.42 o 
 -11   6   4        1.82        2.45      0.71 o 
 -10   6   4        2.99        3.08      0.75 o 
  -9   6   4        0.12        0.10      0.63 o 
  -8   6   4        8.71        9.65      0.95 o 
  -7   6   4       36.75       39.13      1.52 o 
  -6   6   4        0.03        0.70      0.36 o 
  -5   6   4       93.71       90.39      1.71 o 
  -4   6   4        0.02        0.25      0.27 o 
  -3   6   4       67.01       61.65      1.63 o 
  -2   6   4       21.07       19.67      1.50 o 
  -1   6   4        0.01       -0.12      0.55 o 
   0   6   4       92.87       93.35      2.36 o 
   1   6   4       20.99       17.43      0.79 o 
   2   6   4      141.10      137.63      2.52 o 
   3   6   4      170.55      158.89      2.99 o 
   4   6   4        3.68        3.49      0.52 o 
   5   6   4        8.12        7.65      0.69 o 
   6   6   4       47.99       48.07      2.61 o 
   7   6   4       12.78       14.10      1.56 o 
   8   6   4        3.07        4.28      1.01 o 
   9   6   4       21.27       27.52      2.22 o 
  10   6   4        6.09        5.97      1.20 o 
  11   6   4       11.66       15.33      1.83 o 
 -12   7   4       24.34       20.53      1.68 o 
 -11   7   4        0.00       -0.13      0.97 o 
 -10   7   4        3.22        3.53      1.02 o 
  -9   7   4       13.16       14.34      1.33 o 
  -8   7   4        1.82        2.38      0.67 o 
  -7   7   4        4.55        3.56      0.73 o 
  -6   7   4        0.08        0.74      0.53 o 
  -5   7   4        0.32       -0.08      0.34 o 
  -4   7   4        4.84        4.15      0.61 o 
  -3   7   4      171.93      176.22      4.31 o 
  -2   7   4       73.43       75.65      2.42 o 
  -1   7   4       19.80       24.33      1.68 o 
   0   7   4       41.76       37.74      1.71 o 
   1   7   4       70.47       75.73      3.23 o 
   2   7   4       28.15       24.58      1.43 o 
   3   7   4       95.46       86.57      2.63 o 
   4   7   4       37.14       33.45      1.72 o 
   5   7   4       11.66       10.97      1.19 o 
   6   7   4        3.53        1.66      0.59 o 
   7   7   4        0.03        0.63      0.54 o 
   8   7   4       47.48       49.01      2.36 o 
   9   7   4       30.64       33.01      2.01 o 
 -10   8   4        5.76        2.90      1.01 o 
  -9   8   4        1.36        0.66      0.56 o 
  -8   8   4       16.31       17.82      1.51 o 
  -7   8   4        0.03        0.85      0.65 o 
  -6   8   4        0.08        0.72      0.56 o 
  -5   8   4        0.92        1.69      0.52 o 
  -4   8   4        7.37        5.49      0.68 o 
  -3   8   4        0.53        0.30      0.59 o 
  -2   8   4        3.37        3.73      0.76 o 
  -1   8   4       14.84       15.86      1.26 o 
   0   8   4       18.59       22.75      1.56 o 
   1   8   4        5.41        4.91      0.74 o 
   2   8   4       18.58       15.02      1.55 o 
   3   8   4       12.74       13.12      1.23 o 
   4   8   4        1.50        2.13      0.74 o 
   5   8   4        1.61       -0.01      0.75 o 
   6   8   4       39.15       46.49      2.84 o 
   7   8   4        5.35        3.14      0.91 o 
  -7   9   4        1.83        3.54      0.83 o 
  -6   9   4        0.91        1.15      0.69 o 
  -5   9   4       12.54       15.43      1.22 o 
  -4   9   4        0.56        0.74      0.51 o 
  -3   9   4        2.69        2.34      0.59 o 
  -2   9   4       29.05       28.19      2.29 o 
  -1   9   4        0.13        0.31      0.62 o 
   0   9   4        1.48        0.00      0.87 o 
   1   9   4        2.72        1.90      0.68 o 
   2   9   4        6.48        5.55      0.94 o 
   3   9   4       94.48      102.04      4.55 o 
   4   9   4       75.66       80.23      4.62 o 
 -15   0   5        9.53        9.45      1.39 o 
 -13   0   5        4.52        6.13      0.98 o 
 -11   0   5      186.87      176.31      5.73 o 
  -9   0   5      149.34      140.75      4.02 o 
  -7   0   5       70.69       69.86      1.45 o 
  -5   0   5     3114.60     3220.07     14.85 o 
  -3   0   5     1417.05     1461.56      5.70 o 
  -1   0   5      374.93      390.15      5.11 o 
   1   0   5      755.79      847.14      4.09 o 
   3   0   5     3015.62     3419.14     22.95 o 
   5   0   5      107.78      107.71      2.17 o 
   7   0   5      264.97      224.43      4.02 o 
   9   0   5      193.74      204.54      4.76 o 
  11   0   5       36.97       37.48      4.62 o 
  13   0   5       42.35       47.82      2.81 o 
 -16   1   5        1.90        1.52      0.74 o 
 -15   1   5       10.82       12.71      1.26 o 
 -14   1   5        0.14       -0.15      0.42 o 
 -13   1   5        8.68        8.63      0.89 o 
 -12   1   5        1.67        1.87      0.51 o 
 -11   1   5      119.94      120.08      2.49 o 
 -10   1   5      170.59      164.92      2.73 o 
  -9   1   5      140.35      132.26      1.70 o 
  -8   1   5      154.65      145.80      1.57 o 
  -7   1   5       38.37       43.60      1.13 o 
  -6   1   5      229.94      239.06      2.95 o 
  -5   1   5      169.94      178.41      1.93 o 
  -4   1   5      986.35     1040.39     14.60 o 
  -3   1   5      295.14      277.29      3.21 o 
  -2   1   5      542.88      582.23      8.64 o 
  -1   1   5        0.15        0.20      0.09 o 
   0   1   5      185.18      200.37      2.44 o 
   1   1   5      187.85      194.50      1.76 o 
   2   1   5      436.08      465.96      2.80 o 
   3   1   5       73.45       86.77      1.12 o 
   4   1   5       31.88       30.80      0.70 o 
   5   1   5       73.43       66.63      1.07 o 
   6   1   5       50.32       51.78      1.11 o 
   7   1   5       33.79       31.37      0.84 o 
   8   1   5      208.21      190.93      2.41 o 
   9   1   5       87.18       75.22      1.59 o 
  10   1   5       24.56       28.13      1.37 o 
  11   1   5        9.86       10.31      0.93 o 
  12   1   5       14.96       15.41      1.15 o 
  13   1   5        0.01       -0.34      0.45 o 
 -16   2   5        0.48       -0.48      0.81 o 
 -15   2   5        2.30        0.94      0.74 o 
 -14   2   5        1.80        1.56      0.68 o 
 -13   2   5       36.49       32.12      1.42 o 
 -12   2   5       53.68       54.55      1.75 o 
 -11   2   5      140.78      135.51      2.61 o 
 -10   2   5      100.84       99.59      1.96 o 
  -9   2   5        0.92        0.85      0.33 o 
  -8   2   5       74.69       72.16      1.35 o 
  -7   2   5        9.10        8.45      0.53 o 
  -6   2   5      280.85      305.36      3.17 o 
  -5   2   5        6.03        3.79      0.33 o 
  -4   2   5       99.55      106.51      2.11 o 
  -3   2   5       88.98      102.95      3.11 o 
  -2   2   5     1328.62     1328.09     22.48 o 
  -1   2   5      317.24      342.64      4.31 o 
   0   2   5      864.19      971.16      4.56 o 
   1   2   5      205.52      236.50      2.32 o 
   2   2   5      155.53      181.90      2.81 o 
   3   2   5       23.55       23.03      0.47 o 
   4   2   5      259.70      295.39      2.09 o 
   5   2   5       11.24       12.81      0.52 o 
   6   2   5      335.94      320.76      3.30 o 
   7   2   5        2.28        1.45      0.44 o 
   8   2   5      192.23      220.86      2.89 o 
   9   2   5       86.91       95.81      1.70 o 
  10   2   5        3.90        5.09      0.49 o 
  11   2   5       12.61       14.53      0.95 o 
  12   2   5        1.17        1.14      0.54 o 
  13   2   5        3.18        3.63      0.69 o 
 -16   3   5        0.84        1.25      0.78 o 
 -15   3   5        0.11       -0.02      0.64 o 
 -14   3   5        1.24        1.35      0.59 o 
 -13   3   5       63.70       65.87      2.48 o 
 -12   3   5        1.13        1.00      0.39 o 
 -11   3   5      108.23      111.81      2.24 o 
 -10   3   5      150.77      150.71      2.87 o 
  -9   3   5      108.25      105.93      2.67 o 
  -8   3   5      219.70      210.27      3.87 o 
  -7   3   5       34.08       29.61      0.89 o 
  -6   3   5        9.40        7.10      0.50 o 
  -5   3   5      318.43      360.96      4.07 o 
  -4   3   5      384.55      367.65      4.30 o 
  -3   3   5       75.24       83.06      1.92 o 
  -2   3   5       22.95       21.23      0.51 o 
  -1   3   5       69.76       77.37      1.50 o 
   0   3   5        2.89        6.43      0.45 o 
   1   3   5      193.43      196.02      2.37 o 
   2   3   5      342.07      350.48      5.17 o 
   3   3   5      212.85      203.54      1.78 o 
   4   3   5        1.29        0.38      0.13 o 
   5   3   5      180.97      171.37      1.86 o 
   6   3   5      203.56      196.10      2.47 o 
   7   3   5      220.27      211.86      2.83 o 
   8   3   5       49.39       43.70      1.37 o 
   9   3   5       13.57       14.59      0.87 o 
  10   3   5       11.76        9.75      0.76 o 
  11   3   5        1.82        2.31      0.45 o 
  12   3   5        0.72        0.23      0.43 o 
  13   3   5        0.49        0.54      0.65 o 
 -15   4   5        0.64        0.10      0.58 o 
 -14   4   5        9.77        9.31      1.06 o 
 -13   4   5        8.61        8.82      1.04 o 
 -12   4   5        1.45        1.84      0.55 o 
 -11   4   5       15.63       14.55      1.00 o 
 -10   4   5        6.37        4.18      0.64 o 
  -9   4   5        2.62        1.67      0.56 o 
  -8   4   5      129.01      121.84      3.91 o 
  -7   4   5        0.41        0.98      0.58 o 
  -6   4   5       14.43       15.84      0.71 o 
  -5   4   5       20.35       19.37      0.75 o 
  -4   4   5        7.00        5.41      0.45 o 
  -3   4   5      110.23      113.80      1.58 o 
  -2   4   5       34.98       34.28      1.56 o 
  -1   4   5      229.36      251.71      3.87 o 
   0   4   5        3.41        4.43      0.32 o 
   1   4   5      212.83      214.51      3.13 o 
   2   4   5        0.01        0.58      0.23 o 
   3   4   5        1.22        0.18      0.41 o 
   4   4   5       37.15       35.40      1.70 o 
   5   4   5      269.81      253.53      4.03 o 
   6   4   5       52.60       52.06      1.52 o 
   7   4   5       40.91       38.66      1.44 o 
   8   4   5        0.70        0.76      0.41 o 
   9   4   5       25.83       24.53      1.52 o 
  10   4   5        0.49        0.43      0.46 o 
  11   4   5        0.60        0.81      0.71 o 
  12   4   5        5.36        6.05      1.17 o 
 -14   5   5        4.02        3.74      0.74 o 
 -13   5   5       37.21       41.97      1.87 o 
 -12   5   5       19.64       18.72      1.28 o 
 -11   5   5        0.00        0.93      0.70 o 
 -10   5   5       11.64       11.31      1.04 o 
  -9   5   5        7.81        8.59      0.75 o 
  -8   5   5        9.71        9.88      0.80 o 
  -7   5   5       68.96       66.91      1.85 o 
  -6   5   5        1.81        2.88      0.49 o 
  -5   5   5      468.44      464.77      5.08 o 
  -4   5   5      231.30      218.88      2.75 o 
  -3   5   5        0.13       -0.02      0.20 o 
  -2   5   5        1.01        0.92      0.23 o 
  -1   5   5        7.13        6.04      0.60 o 
   0   5   5       19.82       22.46      0.74 o 
   1   5   5        6.25        7.73      0.51 o 
   2   5   5      153.94      143.88      2.84 o 
   3   5   5      179.05      183.11      3.70 o 
   4   5   5        9.26        8.93      0.83 o 
   5   5   5       60.39       57.15      2.57 o 
   6   5   5        3.08        4.78      0.78 o 
   7   5   5       12.96       13.69      1.22 o 
   8   5   5        8.80       11.46      2.82 o 
   9   5   5        7.62        7.61      0.96 o 
  10   5   5        0.00       -0.63      0.88 o 
  11   5   5       14.15       15.54      1.36 o 
 -13   6   5        3.18        2.53      0.63 o 
 -12   6   5       11.43       12.42      1.27 o 
 -11   6   5        0.67        1.08      0.53 o 
 -10   6   5       29.94       33.75      1.85 o 
  -9   6   5        7.30        6.55      0.72 o 
  -8   6   5        0.61        0.98      0.68 o 
  -7   6   5        0.67        0.34      0.33 o 
  -6   6   5       21.38       22.96      1.16 o 
  -5   6   5        0.34        0.37      0.41 o 
  -4   6   5       30.81       29.27      1.16 o 
  -3   6   5       30.39       28.90      1.21 o 
  -2   6   5       10.52        9.23      1.01 o 
  -1   6   5      467.69      479.16      5.49 o 
   0   6   5        6.48        5.77      0.95 o 
   1   6   5        8.63        4.84      0.88 o 
   2   6   5      169.12      169.50      3.41 o 
   3   6   5        1.02        0.71      0.46 o 
   4   6   5      157.85      150.45      4.24 o 
   5   6   5        1.59        1.08      0.75 o 
   6   6   5        3.54        3.24      0.88 o 
   7   6   5       18.21       20.39      1.46 o 
   8   6   5        0.01       -0.19      0.79 o 
   9   6   5       22.99       23.16      2.06 o 
  10   6   5        0.36        1.31      0.66 o 
 -12   7   5        1.60        5.21      1.34 o 
 -11   7   5        2.73        0.92      0.78 o 
 -10   7   5        4.24        5.48      1.25 o 
  -9   7   5        2.23        2.14      0.73 o 
  -8   7   5       24.56       24.58      1.65 o 
  -7   7   5        0.00       -0.17      0.77 o 
  -6   7   5        1.73        1.25      0.50 o 
  -5   7   5        0.16        0.19      0.35 o 
  -4   7   5        1.35        1.66      0.50 o 
  -3   7   5       57.31       57.47      2.03 o 
  -2   7   5       59.10       60.78      2.21 o 
  -1   7   5        0.89        0.97      0.55 o 
   0   7   5       80.69       85.95      6.47 o 
   1   7   5      148.78      149.89      4.23 o 
   2   7   5       53.83       49.77      2.16 o 
   3   7   5       29.67       30.52      1.61 o 
   4   7   5        1.25        2.58      0.81 o 
   5   7   5        0.27       -0.13      0.83 o 
   6   7   5        3.89        5.96      1.80 o 
   7   7   5        0.06        0.46      0.97 o 
   8   7   5        6.24        7.29      1.27 o 
   9   7   5        0.60        2.36      0.98 o 
  -9   8   5        9.08       10.19      1.15 o 
  -8   8   5       17.09       19.48      1.56 o 
  -7   8   5       22.25       28.78      1.79 o 
  -6   8   5       22.20       28.36      1.76 o 
  -5   8   5       10.11        9.48      0.92 o 
  -4   8   5       26.48       25.26      1.20 o 
  -3   8   5        0.04        0.08      0.43 o 
  -2   8   5       61.61       59.60      2.01 o 
  -1   8   5       36.57       38.33      2.48 o 
   0   8   5       40.52       38.12      2.95 o 
   1   8   5        3.94        2.17      0.56 o 
   2   8   5       35.06       34.88      1.84 o 
   3   8   5       34.02       36.10      2.44 o 
   4   8   5       49.52       49.60      2.97 o 
   5   8   5        0.25        0.16      0.75 o 
   6   8   5       12.67       17.45      1.86 o 
   7   8   5        1.22        1.52      0.84 o 
  -6   9   5        3.99        5.67      1.00 o 
  -5   9   5        1.13        3.66      0.75 o 
  -4   9   5       33.12       34.05      2.02 o 
  -3   9   5        0.00       -0.35      0.95 o 
  -2   9   5       18.10       18.15      1.49 o 
  -1   9   5        0.75       -0.71      0.71 o 
   0   9   5        6.95        7.24      0.94 o 
   1   9   5        5.22        3.60      1.35 o 
   2   9   5       11.63       10.62      1.22 o 
   3   9   5       12.01       11.15      1.60 o 
 -16   0   6        9.17        9.26      1.37 o 
 -14   0   6       55.78       55.19      2.81 o 
 -12   0   6      585.83      583.02      8.10 o 
 -10   0   6      117.51      110.18      4.53 o 
  -8   0   6       35.00       27.40      1.00 o 
  -6   0   6       28.56       48.66      1.36 o 
  -4   0   6     1655.68     1701.03      6.86 o 
  -2   0   6       44.06       48.50      0.94 o 
   0   0   6      474.36      522.44      3.99 o 
   2   0   6        6.50        4.97      0.32 o 
   4   0   6      106.33      107.08      2.17 o 
   6   0   6        0.04        1.34      0.42 o 
   8   0   6       36.78       43.12      1.90 o 
  10   0   6       70.16       61.56      2.91 o 
  12   0   6        2.82        1.80      0.80 o 
 -16   1   6        0.01        0.80      0.63 o 
 -15   1   6       38.72       41.71      1.78 o 
 -14   1   6       20.05       18.66      1.21 o 
 -13   1   6       55.90       61.02      2.25 o 
 -12   1   6       11.61       11.01      0.98 o 
 -11   1   6      238.48      235.99      3.55 o 
 -10   1   6      458.28      452.19      4.16 o 
  -9   1   6       84.62       87.25      1.48 o 
  -8   1   6        0.25        0.12      0.10 o 
  -7   1   6      184.40      193.13      2.62 o 
  -6   1   6       79.46       88.27      1.39 o 
  -5   1   6       99.40      114.81      2.21 o 
  -4   1   6     1502.97     1617.96     22.09 o 
  -3   1   6      879.22      904.56      6.31 o 
  -2   1   6       26.27       31.42      0.84 o 
  -1   1   6       22.49       19.10      0.43 o 
   0   1   6      158.32      148.59      2.05 o 
   1   1   6      905.34     1005.14      7.39 o 
   2   1   6      382.03      464.23      3.74 o 
   3   1   6        0.33        0.55      0.17 o 
   4   1   6       49.72       60.73      1.10 o 
   5   1   6       63.85       73.56      1.08 o 
   6   1   6       11.70       12.30      0.59 o 
   7   1   6        6.97        3.46      0.60 o 
   8   1   6       36.72       26.81      1.12 o 
   9   1   6       10.78        9.34      0.73 o 
  10   1   6       32.37       39.00      1.81 o 
  11   1   6        0.01       -0.72      0.91 o 
  12   1   6        3.81        3.40      0.61 o 
  13   1   6        7.29        6.85      0.89 o 
 -16   2   6        0.26       -0.86      0.86 o 
 -15   2   6        4.58        4.03      0.81 o 
 -14   2   6        3.13        2.84      0.65 o 
 -13   2   6       36.60       32.26      1.46 o 
 -12   2   6        5.39        4.13      0.61 o 
 -11   2   6       63.71       59.22      1.63 o 
 -10   2   6      318.41      315.93      4.02 o 
  -9   2   6      810.69      746.16      7.65 o 
  -8   2   6        3.80        4.30      0.39 o 
  -7   2   6       66.40       71.90      1.65 o 
  -6   2   6      133.72      135.77      1.82 o 
  -5   2   6       34.86       30.67      0.83 o 
  -4   2   6       10.97       11.52      0.49 o 
  -3   2   6      157.34      184.14      3.04 o 
  -2   2   6       16.39       16.74      0.85 o 
  -1   2   6       93.49      104.83      1.68 o 
   0   2   6       98.70      101.98      1.46 o 
   1   2   6       32.26       38.45      0.85 o 
   2   2   6      120.88      134.53      1.45 o 
   3   2   6      125.16      122.24      1.49 o 
   4   2   6        2.56        0.75      0.19 o 
   5   2   6       24.56       27.43      0.78 o 
   6   2   6       39.24       34.88      0.91 o 
   7   2   6       56.49       50.10      1.59 o 
   8   2   6        0.01        1.01      0.43 o 
   9   2   6       39.74       37.25      1.36 o 
  10   2   6       12.25       15.40      0.96 o 
  11   2   6        2.35        1.50      0.58 o 
  12   2   6        4.37        3.26      0.66 o 
  13   2   6        4.68        6.83      0.89 o 
 -16   3   6        3.75        3.24      0.85 o 
 -15   3   6        0.00       -0.62      0.62 o 
 -14   3   6        2.54        3.18      0.68 o 
 -13   3   6       15.30       15.37      1.05 o 
 -12   3   6       20.61       19.88      1.17 o 
 -11   3   6        3.83        4.08      0.58 o 
 -10   3   6       33.65       31.17      1.35 o 
  -9   3   6      371.55      357.72      5.82 o 
  -8   3   6       62.13       64.21      2.34 o 
  -7   3   6       16.59       18.77      0.88 o 
  -6   3   6      185.05      179.57      2.19 o 
  -5   3   6       13.08       10.87      0.67 o 
  -4   3   6        1.98        3.01      0.41 o 
  -3   3   6        0.40        1.64      0.22 o 
  -2   3   6      996.15      987.35     22.32 o 
  -1   3   6       47.93       45.22      1.21 o 
   0   3   6      442.74      489.79      3.42 o 
   1   3   6       34.02       41.32      0.97 o 
   2   3   6      140.27      132.07      1.71 o 
   3   3   6        4.22        4.40      0.25 o 
   4   3   6       19.72       20.67      0.66 o 
   5   3   6       26.39       27.48      0.75 o 
   6   3   6        0.02        0.97      0.26 o 
   7   3   6      154.83      149.80      2.36 o 
   8   3   6        2.68        2.91      0.42 o 
   9   3   6       23.78       25.79      1.29 o 
  10   3   6        0.01        1.19      0.57 o 
  11   3   6        4.15        4.05      0.80 o 
  12   3   6        1.89        2.53      1.25 o 
 -15   4   6       23.56       24.17      1.75 o 
 -14   4   6        0.56        0.55      0.55 o 
 -13   4   6       16.26       15.97      1.19 o 
 -12   4   6        0.31        0.51      0.48 o 
 -11   4   6        1.89        1.86      0.50 o 
 -10   4   6       16.19       15.65      1.18 o 
  -9   4   6        7.18        6.79      0.84 o 
  -8   4   6      251.88      238.56      3.88 o 
  -7   4   6      130.26      126.43      2.01 o 
  -6   4   6      493.66      476.27      4.59 o 
  -5   4   6        5.51        8.20      0.50 o 
  -4   4   6       91.60       86.02      1.71 o 
  -3   4   6      184.00      177.55      2.65 o 
  -2   4   6       96.21      107.36      2.01 o 
  -1   4   6        6.04        6.13      0.48 o 
   0   4   6        2.90        2.23      0.35 o 
   1   4   6       31.27       31.84      1.00 o 
   2   4   6      105.10      102.15      2.44 o 
   3   4   6       13.98       13.33      0.74 o 
   4   4   6      413.99      430.55      5.17 o 
   5   4   6        0.01        1.74      0.60 o 
   6   4   6       16.67       17.00      1.14 o 
   7   4   6        3.24        6.03      0.76 o 
   8   4   6        4.28        4.26      0.95 o 
   9   4   6        1.27        0.58      1.20 o 
  10   4   6        1.44        1.54      0.68 o 
  11   4   6       12.67       15.32      3.00 o 
 -14   5   6        0.22        0.34      0.52 o 
 -13   5   6        0.28        0.53      0.79 o 
 -12   5   6        2.91        3.20      0.63 o 
 -11   5   6       16.84       17.96      1.34 o 
 -10   5   6        3.15        3.65      0.66 o 
  -9   5   6       61.78       61.96      1.91 o 
  -8   5   6       73.45       69.24      1.94 o 
  -7   5   6       76.69       77.78      1.91 o 
  -6   5   6      169.39      174.28      2.43 o 
  -5   5   6       28.64       27.82      1.21 o 
  -4   5   6       91.46      102.65      3.52 o 
  -3   5   6        1.94        1.31      0.39 o 
  -2   5   6       32.97       36.66      1.27 o 
  -1   5   6       17.60       12.37      0.79 o 
   0   5   6       50.73       53.04      1.46 o 
   1   5   6        3.52        1.38      0.83 o 
   2   5   6       11.81       10.46      0.94 o 
   3   5   6        2.56        3.32      0.69 o 
   4   5   6      100.83      101.59      2.89 o 
   5   5   6        5.63        4.21      0.71 o 
   6   5   6       10.52        6.51      0.84 o 
   7   5   6        0.03        0.14      0.45 o 
   8   5   6        7.03        5.91      1.10 o 
   9   5   6       20.69       23.06      1.99 o 
  10   5   6        4.62        4.79      1.10 o 
  11   5   6        0.28        0.94      0.77 o 
 -13   6   6        3.94        6.90      1.10 o 
 -12   6   6        5.04        6.29      1.27 o 
 -11   6   6        1.69        3.04      1.01 o 
 -10   6   6        1.75        0.98      0.56 o 
  -9   6   6        2.04        1.09      0.53 o 
  -8   6   6       30.39       31.06      1.74 o 
  -7   6   6        0.27        0.18      0.49 o 
  -6   6   6        0.06        0.62      0.60 o 
  -5   6   6      124.04      116.52      2.89 o 
  -4   6   6      112.54      109.92      5.64 o 
  -3   6   6      191.92      185.19      3.13 o 
  -2   6   6       27.82       28.87      1.28 o 
  -1   6   6        5.10        4.08      0.52 o 
   0   6   6      143.00      140.55      3.31 o 
   1   6   6       81.61       80.18      3.65 o 
   2   6   6      100.38      101.27      2.37 o 
   3   6   6       16.36       14.57      1.18 o 
   4   6   6        0.09        0.26      0.50 o 
   5   6   6       30.92       29.71      1.70 o 
   6   6   6        9.30        7.96      0.94 o 
   7   6   6        7.27       10.26      1.13 o 
   8   6   6        0.05        0.19      0.71 o 
   9   6   6        3.55        6.03      1.24 o 
 -11   7   6       21.22       25.91      2.31 o 
 -10   7   6       25.50       28.88      1.88 o 
  -9   7   6       10.49       12.65      1.26 o 
  -8   7   6        0.02       -0.22      0.51 o 
  -7   7   6        1.09        1.64      0.64 o 
  -6   7   6       20.47       19.52      1.42 o 
  -5   7   6       43.64       48.13      1.78 o 
  -4   7   6       27.25       26.66      1.22 o 
  -3   7   6      136.86      134.43      2.89 o 
  -2   7   6       36.60       36.59      1.53 o 
  -1   7   6        4.61        5.54      1.39 o 
   0   7   6       83.74       78.07      2.66 o 
   1   7   6       70.81       71.62      2.16 o 
   2   7   6        0.16       -0.31      0.73 o 
   3   7   6        2.65        1.51      0.70 o 
   4   7   6        1.39        1.48      0.78 o 
   5   7   6        0.11        0.31      0.54 o 
   6   7   6        4.19        5.54      0.86 o 
   7   7   6        1.89        1.96      0.61 o 
   8   7   6        6.12        5.97      1.24 o 
  -9   8   6        0.25        1.00      0.69 o 
  -8   8   6       12.32       18.61      1.55 o 
  -7   8   6        2.56        2.98      0.80 o 
  -6   8   6        2.71        3.48      0.80 o 
  -5   8   6        5.65        6.21      1.02 o 
  -4   8   6        4.75        5.75      0.73 o 
  -3   8   6       17.37       16.68      1.17 o 
  -2   8   6        2.90        2.99      0.74 o 
  -1   8   6       45.82       46.97      2.24 o 
   0   8   6       14.59       15.24      1.15 o 
   1   8   6        0.64       -0.50      0.50 o 
   2   8   6        0.70        1.06      0.68 o 
   3   8   6       23.65       19.19      1.86 o 
   4   8   6        2.23        1.94      0.85 o 
   5   8   6        2.03        3.23      0.89 o 
   6   8   6       19.16       24.95      1.85 o 
  -6   9   6       22.31       23.96      1.77 o 
  -5   9   6       69.91       72.67      2.95 o 
  -4   9   6        9.16        8.55      2.12 o 
  -3   9   6        3.46        2.77      0.71 o 
  -2   9   6        1.95        2.49      0.89 o 
  -1   9   6        0.00        0.18      1.00 o 
   0   9   6       18.83       15.75      1.25 o 
   1   9   6        4.06        3.98      1.36 o 
   2   9   6        0.63        1.83      1.29 o 
 -15   0   7       82.36       74.04      3.36 o 
 -13   0   7       61.79       67.09      2.97 o 
 -11   0   7       84.86       89.86      4.53 o 
  -9   0   7      328.02      298.38     10.48 o 
  -7   0   7      402.32      422.06      4.34 o 
  -5   0   7      772.22      818.20      6.59 o 
  -3   0   7      371.40      416.76      3.73 o 
  -1   0   7       52.94       36.42      0.90 o 
   1   0   7        6.46        8.58      0.48 o 
   3   0   7      254.15      278.06      3.48 o 
   5   0   7       20.06       23.61      1.18 o 
   7   0   7       22.06       24.87      1.32 o 
   9   0   7       17.54       13.51      1.75 o 
  11   0   7       12.23       11.69      1.44 o 
 -16   1   7       13.47       12.54      1.05 o 
 -15   1   7        0.26        1.51      0.58 o 
 -14   1   7       46.12       46.92      2.11 o 
 -13   1   7        9.49        9.08      1.18 o 
 -12   1   7        0.01        0.01      0.47 o 
 -11   1   7      508.93      490.08      4.65 o 
 -10   1   7      224.66      209.12      3.20 o 
  -9   1   7      157.55      154.64      3.91 o 
  -8   1   7      108.09      117.06      2.11 o 
  -7   1   7        0.16        1.19      0.29 o 
  -6   1   7       47.89       58.24      1.01 o 
  -5   1   7       96.75      116.74      1.47 o 
  -4   1   7       86.24       98.09      1.50 o 
  -3   1   7      481.44      479.96      4.35 o 
  -2   1   7      164.32      204.59      1.77 o 
  -1   1   7       43.13       36.38      0.79 o 
   0   1   7      222.74      225.60      2.54 o 
   1   1   7       11.91       10.10      0.46 o 
   2   1   7      164.09      161.20      1.94 o 
   3   1   7        7.66        4.09      0.36 o 
   4   1   7        7.55        6.09      0.43 o 
   5   1   7       14.41       12.20      0.61 o 
   6   1   7        0.19        0.83      0.33 o 
   7   1   7        8.78        6.77      0.75 o 
   8   1   7        1.19        0.35      0.41 o 
   9   1   7        3.98        3.91      0.56 o 
  10   1   7        4.22        4.26      0.65 o 
  11   1   7        0.03       -0.17      0.49 o 
  12   1   7        5.20        5.00      0.75 o 
 -16   2   7        0.83        0.53      0.80 o 
 -15   2   7        1.02        1.95      0.78 o 
 -14   2   7        1.90        2.67      0.57 o 
 -13   2   7        6.22        5.02      0.64 o 
 -12   2   7       36.99       39.92      1.43 o 
 -11   2   7       78.41       74.88      1.86 o 
 -10   2   7        7.79        9.40      0.83 o 
  -9   2   7       11.75       11.83      0.93 o 
  -8   2   7      305.22      300.63      5.95 o 
  -7   2   7        0.57        0.79      0.25 o 
  -6   2   7        1.18        0.66      0.24 o 
  -5   2   7       37.37       43.76      1.15 o 
  -4   2   7        0.06        0.28      0.18 o 
  -3   2   7        3.57        3.72      0.28 o 
  -2   2   7      203.82      221.16      5.36 o 
  -1   2   7       37.21       43.59      1.40 o 
   0   2   7       20.58       26.30      0.93 o 
   1   2   7       35.95       37.01      0.80 o 
   2   2   7        0.06        0.44      0.17 o 
   3   2   7        5.36        7.24      0.41 o 
   4   2   7      101.36      104.19      1.49 o 
   5   2   7       38.54       36.15      1.09 o 
   6   2   7        2.96        1.03      0.38 o 
   7   2   7       20.21       16.14      0.96 o 
   8   2   7       63.83       66.90      1.78 o 
   9   2   7        5.30        8.36      0.74 o 
  10   2   7        0.05        0.37      0.51 o 
  11   2   7        0.31       -1.34      1.34 o 
  12   2   7        6.28        4.60      1.33 o 
 -16   3   7       13.51       14.71      1.79 o 
 -15   3   7        4.08        6.06      0.90 o 
 -14   3   7        8.22        9.02      1.04 o 
 -13   3   7       25.74       25.20      1.20 o 
 -12   3   7      106.61      101.09      2.27 o 
 -11   3   7        0.74        1.02      0.47 o 
 -10   3   7       26.54       22.68      1.17 o 
  -9   3   7      647.33      680.95      8.65 o 
  -8   3   7      788.57      765.10     10.18 o 
  -7   3   7      158.11      138.10      2.72 o 
  -6   3   7       40.87       43.75      1.35 o 
  -5   3   7        0.88        1.34      0.27 o 
  -4   3   7        1.51        2.05      0.27 o 
  -3   3   7       19.84       18.26      0.73 o 
  -2   3   7       62.72       64.94      1.56 o 
  -1   3   7       14.12       14.73      0.78 o 
   0   3   7        1.81        3.26      0.35 o 
   1   3   7       89.68       87.44      1.50 o 
   2   3   7        1.30        1.31      0.24 o 
   3   3   7       93.65       92.64      2.86 o 
   4   3   7        5.78        6.62      0.55 o 
   5   3   7       53.00       63.48      1.49 o 
   6   3   7        0.00       -0.39      0.49 o 
   7   3   7       10.82       10.31      0.98 o 
   8   3   7        0.54        1.49      0.61 o 
   9   3   7        0.00        0.56      0.67 o 
  10   3   7        9.22        9.58      0.97 o 
  11   3   7       12.27       13.30      1.35 o 
 -15   4   7       15.58       14.39      1.37 o 
 -14   4   7        0.54        0.33      0.45 o 
 -13   4   7        2.10        2.15      0.60 o 
 -12   4   7        0.29        0.08      0.44 o 
 -11   4   7       29.08       27.66      1.39 o 
 -10   4   7        9.85       10.04      0.99 o 
  -9   4   7        3.70        2.94      0.44 o 
  -8   4   7        1.77        2.45      0.38 o 
  -7   4   7      303.18      290.41      3.15 o 
  -6   4   7        3.37        3.21      0.35 o 
  -5   4   7        8.09        7.90      0.60 o 
  -4   4   7        5.74        3.74      0.75 o 
  -3   4   7       31.78       34.05      1.41 o 
  -2   4   7       84.68       90.97      2.21 o 
  -1   4   7       13.35       14.88      0.85 o 
   0   4   7       31.19       32.45      1.12 o 
   1   4   7        2.63        5.34      0.53 o 
   2   4   7       86.34       82.92      1.92 o 
   3   4   7        8.47        8.86      1.28 o 
   4   4   7       77.50       73.06      1.85 o 
   5   4   7        9.72        9.10      0.69 o 
   6   4   7       22.31       25.65      1.39 o 
   7   4   7       29.55       32.36      2.12 o 
   8   4   7        0.10        0.52      1.20 o 
   9   4   7       32.08       31.71      2.25 o 
  10   4   7        2.06        2.59      0.97 o 
  11   4   7        1.11        0.97      0.60 o 
 -14   5   7       36.56       46.58      2.06 o 
 -13   5   7       23.61       33.83      1.71 o 
 -12   5   7        2.25        5.38      0.88 o 
 -11   5   7        1.07        1.16      0.50 o 
 -10   5   7       19.26       19.87      1.40 o 
  -9   5   7        9.62       12.53      1.17 o 
  -8   5   7       18.01       19.01      1.31 o 
  -7   5   7      174.88      167.24      2.98 o 
  -6   5   7       62.77       58.98      1.77 o 
  -5   5   7       73.48       67.63      2.03 o 
  -4   5   7      289.81      290.44      5.34 o 
  -3   5   7        1.38        1.33      0.46 o 
  -2   5   7        4.74        4.73      0.54 o 
  -1   5   7       41.86       40.54      1.74 o 
   0   5   7        2.14        0.71      0.44 o 
   1   5   7        0.51       -0.09      0.74 o 
   2   5   7       69.45       75.44      2.37 o 
   3   5   7        2.24        2.38      0.51 o 
   4   5   7        7.75        7.78      0.86 o 
   5   5   7        0.90        1.41      0.50 o 
   6   5   7       12.10       10.95      1.05 o 
   7   5   7        1.01        1.84      0.87 o 
   8   5   7        3.59        3.02      0.95 o 
   9   5   7       14.58       13.79      1.64 o 
  10   5   7        4.76        8.94      3.00 o 
 -13   6   7        0.05       -0.16      0.63 o 
 -12   6   7        2.00        2.96      1.11 o 
 -11   6   7       17.02       19.33      3.00 o 
 -10   6   7        0.39        0.05      0.55 o 
  -9   6   7        2.59        2.45      0.66 o 
  -8   6   7       67.39       67.21      2.58 o 
  -7   6   7       28.83       27.25      1.72 o 
  -6   6   7       36.34       35.33      1.51 o 
  -5   6   7        5.41        7.50      0.79 o 
  -4   6   7       71.32       73.54      2.34 o 
  -3   6   7       31.35       28.33      1.30 o 
  -2   6   7        2.13        1.31      0.39 o 
  -1   6   7       97.60       99.34      2.29 o 
   0   6   7        3.06        1.65      0.64 o 
   1   6   7       28.94       26.04      1.76 o 
   2   6   7        2.05        2.40      0.81 o 
   3   6   7       11.22        9.73      0.99 o 
   4   6   7        0.05       -0.40      0.51 o 
   5   6   7        3.11        2.73      0.73 o 
   6   6   7        2.92        2.72      0.72 o 
   7   6   7        1.27        2.86      0.97 o 
   8   6   7       17.77       16.63      1.86 o 
   9   6   7        7.67        6.34      1.27 o 
 -11   7   7        0.13        1.05      0.82 o 
 -10   7   7       27.22       28.44      1.88 o 
  -9   7   7        0.02       -0.07      0.57 o 
  -8   7   7       17.09       18.20      1.52 o 
  -7   7   7        3.20        4.07      0.79 o 
  -6   7   7       59.90       62.50      2.50 o 
  -5   7   7        3.30        3.13      0.69 o 
  -4   7   7        4.64        6.14      0.81 o 
  -3   7   7       32.67       29.04      1.40 o 
  -2   7   7       52.81       58.10      2.34 o 
  -1   7   7        5.97        6.25      1.45 o 
   0   7   7        2.47        1.91      0.63 o 
   1   7   7        3.22        2.59      0.64 o 
   2   7   7       15.54       15.78      1.67 o 
   3   7   7       11.09       13.20      1.27 o 
   4   7   7        2.50        3.53      0.80 o 
   5   7   7        0.29        1.25      0.62 o 
   6   7   7        0.59        0.68      0.60 o 
   7   7   7        0.18        0.52      1.11 o 
  -9   8   7        2.41        1.42      0.64 o 
  -8   8   7        1.53        1.33      0.68 o 
  -7   8   7        2.12        2.24      0.71 o 
  -6   8   7        4.15        5.41      0.92 o 
  -5   8   7       43.01       43.86      2.22 o 
  -4   8   7       37.99       42.27      1.82 o 
  -3   8   7       14.17       14.01      2.03 o 
  -2   8   7       15.56       15.47      1.37 o 
  -1   8   7       22.20       22.39      1.88 o 
   0   8   7        0.56        0.47      0.77 o 
   1   8   7        0.99        0.18      0.71 o 
   2   8   7       13.20       10.35      1.50 o 
   3   8   7        0.76        0.62      0.64 o 
   4   8   7        0.46       -0.08      0.63 o 
   5   8   7        3.92        3.49      1.25 o 
  -4   9   7       21.16       19.94      2.06 o 
  -3   9   7        2.67        3.48      0.90 o 
  -2   9   7        9.95        9.52      1.19 o 
  -1   9   7        6.00        5.87      0.80 o 
   0   9   7        0.50       -0.78      0.80 o 
 -16   0   8      102.97      114.29      4.37 o 
 -14   0   8       74.02       73.56      3.30 o 
 -12   0   8      121.02      119.14      5.54 o 
 -10   0   8      147.42      137.06      5.36 o 
  -8   0   8       37.41       38.37      1.43 o 
  -6   0   8      162.44      178.63      3.02 o 
  -4   0   8      248.10      259.23      3.21 o 
  -2   0   8        5.54        7.59      0.47 o 
   0   0   8       19.16       24.63      1.05 o 
   2   0   8       21.25       21.51      0.72 o 
   4   0   8        2.56        2.74      0.46 o 
   6   0   8       76.45       67.93      2.12 o 
   8   0   8        2.69        2.61      0.65 o 
  10   0   8        0.87        1.22      0.64 o 
  12   0   8        1.85        2.59      0.91 o 
 -16   1   8       24.57       24.67      1.50 o 
 -15   1   8       31.68       32.64      1.92 o 
 -14   1   8       44.55       49.04      2.24 o 
 -13   1   8       62.74       63.00      2.39 o 
 -12   1   8       24.30       25.72      1.30 o 
 -11   1   8        6.24        5.07      0.59 o 
 -10   1   8       19.09       19.56      0.93 o 
  -9   1   8        1.18        0.88      0.51 o 
  -8   1   8       36.54       39.21      1.27 o 
  -7   1   8       42.74       45.78      1.04 o 
  -6   1   8        9.52       10.38      0.53 o 
  -5   1   8        1.71        1.16      0.19 o 
  -4   1   8       21.35       19.80      0.66 o 
  -3   1   8        0.25        0.20      0.23 o 
  -2   1   8       18.24       15.41      0.53 o 
  -1   1   8        4.97        3.39      0.29 o 
   0   1   8        8.27        6.59      0.40 o 
   1   1   8       91.46       85.49      1.44 o 
   2   1   8        1.09        0.78      0.22 o 
   3   1   8        0.10        0.61      0.21 o 
   4   1   8        3.79        4.02      0.37 o 
   5   1   8       12.77       10.00      0.58 o 
   6   1   8       22.07       20.28      0.93 o 
   7   1   8        3.09        3.70      0.43 o 
   8   1   8        3.71        3.18      0.48 o 
   9   1   8        0.41        0.83      0.43 o 
  10   1   8        9.12        8.76      0.87 o 
  11   1   8       19.36       23.09      1.40 o 
 -16   2   8        1.38       -0.09      0.78 o 
 -15   2   8       37.71       40.12      2.50 o 
 -14   2   8       10.72       10.28      0.92 o 
 -13   2   8        3.21        2.82      0.54 o 
 -12   2   8        4.82        6.36      0.66 o 
 -11   2   8       16.69       19.41      1.10 o 
 -10   2   8      183.88      179.79      2.61 o 
  -9   2   8      212.66      196.76      2.67 o 
  -8   2   8      154.67      144.61      2.38 o 
  -7   2   8        0.15       -0.05      0.23 o 
  -6   2   8       11.23       11.24      0.59 o 
  -5   2   8       57.32       56.03      1.18 o 
  -4   2   8       13.76       12.67      0.84 o 
  -3   2   8        1.70        1.21      0.13 o 
  -2   2   8       71.60       59.29      2.40 o 
  -1   2   8       36.34       41.51      1.21 o 
   0   2   8       26.38       25.28      1.18 o 
   1   2   8       42.65       42.68      0.92 o 
   2   2   8       11.82        8.37      0.57 o 
   3   2   8       31.66       24.69      0.86 o 
   4   2   8       17.25       14.86      0.69 o 
   5   2   8        0.01       -0.23      0.32 o 
   6   2   8        0.12       -0.32      0.46 o 
   7   2   8        7.92        5.75      0.65 o 
   8   2   8        1.09        2.29      0.59 o 
   9   2   8        0.17        0.49      0.53 o 
  10   2   8        0.70        1.00      0.60 o 
  11   2   8        3.92        4.19      0.85 o 
 -15   3   8        9.94       13.56      1.35 o 
 -14   3   8        1.36        1.11      0.48 o 
 -13   3   8        5.33        6.40      0.67 o 
 -12   3   8        5.77        5.32      0.73 o 
 -11   3   8      100.55      103.08      2.55 o 
 -10   3   8       74.18       72.24      2.06 o 
  -9   3   8       33.09       34.25      1.14 o 
  -8   3   8        2.41        3.26      0.66 o 
  -7   3   8        4.47        3.92      0.52 o 
  -6   3   8       15.90       14.50      1.00 o 
  -5   3   8       23.49       27.05      1.24 o 
  -4   3   8      114.03      122.75      2.59 o 
  -3   3   8       21.26       23.06      1.03 o 
  -2   3   8        5.71        3.87      0.49 o 
  -1   3   8        0.50        0.50      0.30 o 
   0   3   8        0.35        0.81      0.33 o 
   1   3   8        1.43        1.18      0.36 o 
   2   3   8        5.10        2.21      0.43 o 
   3   3   8        0.03        0.57      0.40 o 
   4   3   8      153.21      152.43      2.34 o 
   5   3   8       38.41       38.47      1.45 o 
   6   3   8       35.90       34.51      1.74 o 
   7   3   8        6.94        7.28      0.89 o 
   8   3   8       20.81       19.07      1.77 o 
   9   3   8        0.73        1.15      0.60 o 
  10   3   8       29.15       38.44      1.84 o 
  11   3   8        0.48       -0.78      0.78 o 
 -15   4   8       20.56       24.50      1.75 o 
 -14   4   8        0.21        0.48      0.49 o 
 -13   4   8       32.79       32.06      1.43 o 
 -12   4   8       17.71       17.62      1.19 o 
 -11   4   8       20.03       21.03      1.25 o 
 -10   4   8       17.23       15.25      1.17 o 
  -9   4   8       43.74       45.75      1.62 o 
  -8   4   8      133.10      127.94      2.58 o 
  -7   4   8      143.28      137.87      2.62 o 
  -6   4   8      178.80      174.97      3.33 o 
  -5   4   8        9.34        7.05      0.71 o 
  -4   4   8       13.93       12.84      0.90 o 
  -3   4   8       13.52       13.47      0.93 o 
  -2   4   8       24.70       23.76      1.47 o 
  -1   4   8        2.99        1.73      0.70 o 
   0   4   8       14.99       13.62      0.69 o 
   1   4   8        1.51        0.21      0.34 o 
   2   4   8        0.03        0.03      0.37 o 
   3   4   8        1.56        1.17      0.41 o 
   4   4   8       13.47       12.85      0.84 o 
   5   4   8        4.55        4.15      0.82 o 
   6   4   8        1.44        1.61      1.20 o 
   7   4   8       16.74       17.86      1.76 o 
   8   4   8       73.95       83.59      5.63 o 
   9   4   8        5.75        7.26      1.37 o 
  10   4   8       15.78       17.38      1.85 o 
 -14   5   8        0.56        2.87      0.85 o 
 -13   5   8       24.08       24.71      1.79 o 
 -12   5   8        3.32        5.43      0.95 o 
 -11   5   8       15.10       15.55      1.60 o 
 -10   5   8        1.66        1.80      0.61 o 
  -9   5   8      114.77      115.82      3.34 o 
  -8   5   8       13.36       14.10      1.17 o 
  -7   5   8       16.55       16.30      0.99 o 
  -6   5   8      176.59      183.82      3.24 o 
  -5   5   8        1.92        2.53      0.67 o 
  -4   5   8        4.67        1.61      0.51 o 
  -3   5   8        1.74        1.52      0.44 o 
  -2   5   8       37.16       34.34      1.49 o 
  -1   5   8       39.96       39.61      1.38 o 
   0   5   8        6.74        5.81      0.72 o 
   1   5   8       36.31       31.76      1.59 o 
   2   5   8        7.70        7.67      0.84 o 
   3   5   8       15.97       13.91      1.13 o 
   4   5   8       18.45       19.03      1.29 o 
   5   5   8        2.38        1.76      0.53 o 
   6   5   8       29.63       32.34      2.36 o 
   7   5   8        3.71        6.58      1.62 o 
   8   5   8       52.29       54.98      3.46 o 
   9   5   8       11.07       11.10      2.31 o 
 -12   6   8       11.45       14.31      2.49 o 
 -11   6   8       13.26       14.50      1.69 o 
 -10   6   8        0.49       -0.49      0.61 o 
  -9   6   8       18.42       16.32      1.52 o 
  -8   6   8        0.34       -0.24      0.57 o 
  -7   6   8        0.42        1.11      0.64 o 
  -6   6   8       27.25       25.97      1.32 o 
  -5   6   8      124.13      124.83      3.11 o 
  -4   6   8       15.53       15.84      1.17 o 
  -3   6   8      117.21      109.82      2.94 o 
  -2   6   8       14.31       13.04      0.89 o 
  -1   6   8       18.46       17.94      1.31 o 
   0   6   8       18.17       19.29      1.52 o 
   1   6   8        6.75        9.01      1.02 o 
   2   6   8       35.00       36.20      1.87 o 
   3   6   8        3.09        2.49      0.65 o 
   4   6   8       20.48       20.01      1.46 o 
   5   6   8        5.89        5.89      0.89 o 
   6   6   8        6.69        9.56      1.57 o 
   7   6   8        6.25        8.02      1.40 o 
   8   6   8        0.52        1.59      0.97 o 
 -11   7   8       13.78       16.27      1.53 o 
 -10   7   8       16.67       15.84      1.44 o 
  -9   7   8        3.87        2.11      0.62 o 
  -8   7   8        4.09        4.19      0.85 o 
  -7   7   8       72.36       77.91      2.89 o 
  -6   7   8       19.23       20.47      1.55 o 
  -5   7   8        1.29        0.71      0.51 o 
  -4   7   8       18.27       15.97      1.31 o 
  -3   7   8       37.86       38.28      1.84 o 
  -2   7   8       24.86       24.83      1.61 o 
  -1   7   8       43.39       40.67      2.10 o 
   0   7   8        4.77        4.77      1.05 o 
   1   7   8        4.54        4.28      0.79 o 
   2   7   8        0.01        0.06      0.53 o 
   3   7   8        2.48        2.85      0.74 o 
   4   7   8        0.80        0.62      0.66 o 
   5   7   8        8.30        8.12      1.10 o 
   6   7   8        0.00        0.47      1.06 o 
  -8   8   8       24.25       26.54      1.88 o 
  -7   8   8        8.50        9.17      1.19 o 
  -6   8   8        6.51        8.59      1.55 o 
  -5   8   8       28.00       30.34      1.90 o 
  -4   8   8        0.47        0.72      1.20 o 
  -3   8   8        0.39        0.42      0.77 o 
  -2   8   8        0.25        0.03      0.89 o 
  -1   8   8        1.40        0.34      0.68 o 
   0   8   8       25.90       26.70      1.84 o 
   1   8   8       15.29       13.10      1.80 o 
   2   8   8        5.17        5.86      0.94 o 
   3   8   8        4.54        4.67      0.91 o 
 -15   0   9       82.50       92.63      8.27 o 
 -13   0   9       83.48       88.85      5.08 o 
 -11   0   9       34.80       31.77      3.05 o 
  -9   0   9       12.96       13.96      0.90 o 
  -7   0   9      140.95      136.59      2.66 o 
  -5   0   9        0.06        0.12      0.16 o 
  -3   0   9        1.99        1.94      0.28 o 
  -1   0   9      188.03      176.04      2.25 o 
   1   0   9      112.09      114.51      2.76 o 
   3   0   9        1.56        0.87      0.35 o 
   5   0   9       75.91       89.17      2.40 o 
   7   0   9        6.17        5.40      0.76 o 
   9   0   9       68.20       72.24      3.18 o 
  11   0   9        7.60        8.75      1.33 o 
 -16   1   9        3.03        5.28      0.84 o 
 -15   1   9       10.86       13.98      1.33 o 
 -14   1   9       42.67       44.17      2.15 o 
 -13   1   9        2.40        2.47      0.67 o 
 -12   1   9        8.60        7.83      0.70 o 
 -11   1   9        1.58        1.23      0.31 o 
 -10   1   9        0.03       -0.23      0.37 o 
  -9   1   9        0.07        0.10      0.30 o 
  -8   1   9       57.75       64.76      1.33 o 
  -7   1   9        0.90        0.87      0.24 o 
  -6   1   9        1.74        2.14      0.26 o 
  -5   1   9       55.02       58.92      1.01 o 
  -4   1   9      174.79      160.01      1.71 o 
  -3   1   9      209.63      195.58      2.43 o 
  -2   1   9       26.55       25.70      0.62 o 
  -1   1   9      186.13      169.68      1.84 o 
   0   1   9       36.88       36.13      0.97 o 
   1   1   9       73.29       69.12      1.26 o 
   2   1   9        0.13        0.11      0.21 o 
   3   1   9       35.75       31.30      0.94 o 
   4   1   9        0.83        3.33      0.37 o 
   5   1   9       57.83       45.26      1.23 o 
   6   1   9        1.90        2.06      0.34 o 
   7   1   9       15.70       11.17      0.69 o 
   8   1   9        4.00        4.34      0.63 o 
   9   1   9        4.80        4.60      0.90 o 
  10   1   9        0.25        1.22      0.79 o 
  11   1   9        1.65        3.19      1.01 o 
 -16   2   9        0.59        0.36      0.67 o 
 -15   2   9        0.20        0.26      0.71 o 
 -14   2   9        0.15        0.89      0.44 o 
 -13   2   9        0.00       -0.33      0.41 o 
 -12   2   9       39.65       38.25      1.45 o 
 -11   2   9       38.46       39.82      1.59 o 
 -10   2   9       45.87       47.28      1.41 o 
  -9   2   9       86.05       77.79      1.73 o 
  -8   2   9       10.32        6.80      0.50 o 
  -7   2   9        5.48        6.35      0.42 o 
  -6   2   9        2.15        0.96      0.21 o 
  -5   2   9        3.14        4.57      0.40 o 
  -4   2   9       55.29       49.56      1.97 o 
  -3   2   9      167.34      163.42      2.55 o 
  -2   2   9       21.43       19.30      1.06 o 
  -1   2   9      129.23      126.02      2.52 o 
   0   2   9        5.92        5.33      0.53 o 
   1   2   9        7.68        5.24      0.77 o 
   2   2   9       67.89       73.86      1.84 o 
   3   2   9      139.05      131.61      2.54 o 
   4   2   9        8.48        9.50      0.77 o 
   5   2   9        9.29        7.34      0.68 o 
   6   2   9       12.59       13.50      0.84 o 
   7   2   9        2.81        2.47      0.51 o 
   8   2   9       23.18       29.08      1.50 o 
   9   2   9        7.17        7.10      0.83 o 
  10   2   9        9.85       11.94      1.28 o 
 -15   3   9        2.38        3.28      0.81 o 
 -14   3   9        5.95        6.38      0.72 o 
 -13   3   9       15.77       15.48      0.99 o 
 -12   3   9        4.04        4.17      0.64 o 
 -11   3   9        0.00        0.46      0.43 o 
 -10   3   9       36.17       40.53      1.52 o 
  -9   3   9       10.02        9.48      0.61 o 
  -8   3   9        4.05        4.69      0.60 o 
  -7   3   9       69.46       67.38      1.91 o 
  -6   3   9       15.84       13.96      0.97 o 
  -5   3   9       84.58       75.71      2.55 o 
  -4   3   9        1.58        0.73      0.42 o 
  -3   3   9       55.63       50.34      2.31 o 
  -2   3   9       25.60       27.20      1.10 o 
  -1   3   9        5.44        3.83      0.76 o 
   0   3   9       23.41       17.51      0.87 o 
   1   3   9        3.13        1.27      0.37 o 
   2   3   9      237.17      227.07      3.35 o 
   3   3   9       13.05       17.40      1.03 o 
   4   3   9       23.87       23.87      1.19 o 
   5   3   9        8.90       10.60      0.87 o 
   6   3   9       39.06       43.94      2.00 o 
   7   3   9       70.26       71.68      2.65 o 
   8   3   9        5.99        5.34      0.80 o 
   9   3   9       30.05       42.83      1.94 o 
  10   3   9        1.10        2.14      0.65 o 
 -14   4   9        1.79        1.31      0.64 o 
 -13   4   9        0.17        0.30      0.58 o 
 -12   4   9        0.37        0.84      0.62 o 
 -11   4   9        9.26        8.30      0.99 o 
 -10   4   9        3.87        3.31      0.58 o 
  -9   4   9        8.42        8.08      0.97 o 
  -8   4   9       40.27       38.13      1.63 o 
  -7   4   9        1.68        0.32      0.43 o 
  -6   4   9        0.07       -0.38      0.38 o 
  -5   4   9       33.53       33.17      1.51 o 
  -4   4   9      105.43      105.86      3.23 o 
  -3   4   9      181.93      162.56      3.20 o 
  -2   4   9       54.46       48.98      1.82 o 
  -1   4   9       24.95       21.46      1.92 o 
   0   4   9       25.29       21.28      1.79 o 
   1   4   9       10.50        6.66      0.66 o 
   2   4   9       34.29       31.51      1.31 o 
   3   4   9       23.77       22.45      1.14 o 
   4   4   9        0.00        1.12      0.80 o 
   5   4   9       35.50       40.22      2.45 o 
   6   4   9       22.89       23.91      1.93 o 
   7   4   9       62.60       64.33      3.17 o 
   8   4   9        8.57       12.15      1.60 o 
   9   4   9       15.93       19.14      1.96 o 
 -13   5   9       17.52       19.11      1.65 o 
 -12   5   9        1.17        1.89      0.71 o 
 -11   5   9        0.02       -0.21      0.71 o 
 -10   5   9        1.82        1.03      0.66 o 
  -9   5   9       29.71       30.59      1.76 o 
  -8   5   9       25.46       26.24      1.62 o 
  -7   5   9        4.01        2.62      0.81 o 
  -6   5   9        3.01        4.74      0.66 o 
  -5   5   9       21.25       20.30      1.45 o 
  -4   5   9       30.49       31.02      1.57 o 
  -3   5   9        8.63        6.56      0.83 o 
  -2   5   9      108.89      108.26      3.46 o 
  -1   5   9        0.00       -0.50      0.66 o 
   0   5   9       35.44       32.08      2.12 o 
   1   5   9        1.78        2.31      0.64 o 
   2   5   9        0.54        1.37      0.55 o 
   3   5   9       52.72       50.94      2.10 o 
   4   5   9        0.64        1.06      0.53 o 
   5   5   9       29.11       32.64      2.32 o 
   6   5   9       21.02       28.89      2.22 o 
   7   5   9        4.60        7.97      1.37 o 
   8   5   9        3.90        5.61      1.43 o 
 -12   6   9        5.31        3.19      1.06 o 
 -11   6   9        0.76        0.42      0.75 o 
 -10   6   9        9.52        9.15      1.08 o 
  -9   6   9       18.80       17.32      1.40 o 
  -8   6   9        4.62        3.23      0.74 o 
  -7   6   9       65.97       64.15      2.51 o 
  -6   6   9       56.72       58.96      2.01 o 
  -5   6   9       12.26       13.06      1.19 o 
  -4   6   9        1.60        1.44      0.60 o 
  -3   6   9       16.86       11.71      1.06 o 
  -2   6   9       22.78       19.20      1.94 o 
  -1   6   9        0.69        0.52      0.71 o 
   0   6   9       95.79       81.99      3.59 o 
   1   6   9        0.08        0.33      0.50 o 
   2   6   9        5.76        6.90      1.08 o 
   3   6   9        8.83       10.85      1.10 o 
   4   6   9        0.00        0.32      0.53 o 
   5   6   9        5.20        7.81      1.34 o 
   6   6   9        5.80        6.00      1.30 o 
   7   6   9        5.46        6.39      1.43 o 
 -10   7   9       13.47       11.99      1.29 o 
  -9   7   9        0.18       -0.52      0.66 o 
  -8   7   9       63.83       70.52      4.71 o 
  -7   7   9        1.91        2.91      0.90 o 
  -6   7   9        0.01       -0.06      0.48 o 
  -5   7   9        0.03        1.48      0.56 o 
  -4   7   9        7.07        7.48      0.93 o 
  -3   7   9        0.46        0.36      0.68 o 
  -2   7   9        2.25        2.18      1.25 o 
  -1   7   9       13.17       13.16      1.32 o 
   0   7   9        0.89        1.00      0.67 o 
   1   7   9       21.73       22.37      1.63 o 
   2   7   9        7.05        6.08      1.26 o 
   3   7   9       11.99        9.96      1.13 o 
   4   7   9       24.79       26.31      1.79 o 
   5   7   9        0.04        0.91      0.89 o 
  -7   8   9       14.47       15.46      1.48 o 
  -6   8   9       17.46       15.94      1.45 o 
  -5   8   9        9.43        9.77      1.37 o 
  -4   8   9        1.48        1.96      1.06 o 
  -3   8   9        6.13        4.74      1.57 o 
  -2   8   9        2.33        0.51      0.78 o 
  -1   8   9        0.59        0.66      0.63 o 
   0   8   9        3.34        2.73      0.78 o 
   1   8   9        2.87        2.59      1.15 o 
   2   8   9        5.03        4.95      0.97 o 
 -16   0  10       12.83       11.00      1.50 o 
 -14   0  10        9.85       13.45      1.57 o 
 -12   0  10        3.48        3.79      1.29 o 
 -10   0  10       24.41       25.50      1.33 o 
  -8   0  10       17.52        8.34      0.71 o 
  -6   0  10        0.15       -0.27      0.29 o 
  -4   0  10      122.27      115.46      1.82 o 
  -2   0  10     2425.49     2269.88      9.46 o 
   0   0  10      157.02      148.27      2.59 o 
   2   0  10       79.63       73.49      2.04 o 
   4   0  10       86.51       70.35      2.17 o 
   6   0  10       69.61       65.43      2.24 o 
   8   0  10       22.13       16.25      1.56 o 
  10   0  10        7.84        9.24      2.12 o 
 -16   1  10       23.19       23.21      1.51 o 
 -15   1  10        1.45        0.41      0.64 o 
 -14   1  10        0.14        0.12      0.64 o 
 -13   1  10        4.10        4.29      0.86 o 
 -12   1  10        4.99        3.12      0.48 o 
 -11   1  10        5.36        5.58      0.49 o 
 -10   1  10       13.51       13.08      0.90 o 
  -9   1  10        0.00        0.50      0.36 o 
  -8   1  10        3.02        2.58      0.34 o 
  -7   1  10        0.18       -0.15      0.23 o 
  -6   1  10       33.16       34.53      0.94 o 
  -5   1  10        0.80        0.82      0.34 o 
  -4   1  10       21.17       21.28      1.03 o 
  -3   1  10       30.87       30.30      0.93 o 
  -2   1  10       12.91       13.43      0.89 o 
  -1   1  10        6.63        7.18      1.04 o 
   0   1  10        7.05        5.11      0.89 o 
   1   1  10       92.03       87.79      1.42 o 
   2   1  10       51.26       53.84      1.22 o 
   3   1  10        0.01       -0.42      0.42 o 
   4   1  10       15.34       12.90      0.78 o 
   5   1  10        5.60        3.68      0.49 o 
   6   1  10        0.02       -0.37      0.37 o 
   7   1  10       22.18       21.37      1.22 o 
   8   1  10       27.55       27.29      1.45 o 
   9   1  10        2.92        3.02      0.82 o 
  10   1  10       12.33       16.17      1.46 o 
 -15   2  10        5.81        8.18      1.02 o 
 -14   2  10        4.33        3.96      0.68 o 
 -13   2  10        4.70        5.60      0.63 o 
 -12   2  10        1.96        2.13      0.48 o 
 -11   2  10        1.56        1.79      0.49 o 
 -10   2  10       48.80       47.30      1.43 o 
  -9   2  10        0.28        0.55      0.36 o 
  -8   2  10       43.29       38.11      1.03 o 
  -7   2  10       38.36       33.93      0.95 o 
  -6   2  10       10.70        9.98      0.64 o 
  -5   2  10       77.30       77.48      2.20 o 
  -4   2  10      309.90      297.63      4.88 o 
  -3   2  10      149.79      145.46      2.89 o 
  -2   2  10       56.22       51.02      1.80 o 
  -1   2  10      142.73      136.56      2.48 o 
   0   2  10      103.59       99.28      2.18 o 
   1   2  10      346.52      326.35      3.93 o 
   2   2  10       15.64       19.85      1.06 o 
   3   2  10      113.25       99.22      2.33 o 
   4   2  10       83.75       75.69      1.88 o 
   5   2  10        3.75        3.88      0.53 o 
   6   2  10       25.50       25.34      1.19 o 
   7   2  10        1.74        1.54      0.50 o 
   8   2  10        2.93        1.70      0.76 o 
   9   2  10        0.89        1.15      0.63 o 
 -15   3  10       16.79       16.91      1.25 o 
 -14   3  10        3.47        3.45      0.57 o 
 -13   3  10        0.00        0.12      0.44 o 
 -12   3  10        0.01        0.70      0.44 o 
 -11   3  10        2.70        3.05      0.70 o 
 -10   3  10        5.15        4.49      0.77 o 
  -9   3  10        4.16        3.41      0.45 o 
  -8   3  10        0.01        0.60      0.36 o 
  -7   3  10        7.96        7.30      0.67 o 
  -6   3  10       13.91       15.22      0.81 o 
  -5   3  10      132.31      121.74      2.63 o 
  -4   3  10        9.79        6.08      0.68 o 
  -3   3  10       15.43       17.67      0.96 o 
  -2   3  10       30.68       30.36      1.71 o 
  -1   3  10        7.55        7.25      0.61 o 
   0   3  10       22.47       17.17      0.96 o 
   1   3  10       22.55       18.54      1.57 o 
   2   3  10       60.05       53.71      1.75 o 
   3   3  10       13.91       19.33      1.13 o 
   4   3  10       74.66       77.30      2.17 o 
   5   3  10       75.50       72.65      2.17 o 
   6   3  10        4.34        7.06      1.12 o 
   7   3  10        2.62        4.23      0.81 o 
   8   3  10        6.72       11.66      1.11 o 
   9   3  10        4.59        5.42      0.80 o 
 -14   4  10        5.55        5.70      0.77 o 
 -13   4  10        8.36        6.88      1.02 o 
 -12   4  10        0.22        1.22      0.56 o 
 -11   4  10       21.54       23.01      1.63 o 
 -10   4  10        0.03        0.99      0.50 o 
  -9   4  10       76.79       78.72      2.72 o 
  -8   4  10        1.17        1.46      0.52 o 
  -7   4  10       40.75       41.70      1.79 o 
  -6   4  10       12.53       14.12      1.25 o 
  -5   4  10      140.19      134.76      3.14 o 
  -4   4  10       48.49       46.47      1.89 o 
  -3   4  10        0.16        0.19      0.47 o 
  -2   4  10        1.15        0.93      0.41 o 
  -1   4  10       34.93       31.37      1.29 o 
   0   4  10        4.74        3.44      0.57 o 
   1   4  10       30.66       23.86      1.56 o 
   2   4  10        1.47        0.09      0.53 o 
   3   4  10       25.25       20.18      1.34 o 
   4   4  10       49.10       45.30      1.97 o 
   5   4  10        2.45        2.22      0.88 o 
   6   4  10        2.90        3.82      1.01 o 
   7   4  10       10.22       12.46      1.56 o 
   8   4  10       35.55       46.59      2.87 o 
 -13   5  10        0.02        0.11      0.87 o 
 -12   5  10        6.10        6.62      0.99 o 
 -11   5  10        0.36       -0.43      0.59 o 
 -10   5  10        5.94        4.95      0.85 o 
  -9   5  10       16.50       18.05      1.42 o 
  -8   5  10        0.05        0.00      0.45 o 
  -7   5  10        7.02        5.65      0.69 o 
  -6   5  10        0.12       -0.18      0.43 o 
  -5   5  10       16.33       17.00      1.28 o 
  -4   5  10       40.28       36.68      1.73 o 
  -3   5  10        0.23        0.20      0.46 o 
  -2   5  10       15.14       15.25      1.13 o 
  -1   5  10       71.40       66.40      3.00 o 
   0   5  10        6.59        5.74      2.26 o 
   1   5  10        1.97        1.61      0.75 o 
   2   5  10        2.22        1.80      0.62 o 
   3   5  10        0.74        1.03      0.72 o 
   4   5  10        0.00        0.21      0.69 o 
   5   5  10        1.13        3.31      1.62 o 
   6   5  10       12.99       15.85      2.45 o 
   7   5  10        0.81        0.99      1.06 o 
 -11   6  10        5.89        4.60      0.81 o 
 -10   6  10        3.32        1.77      0.59 o 
  -9   6  10        0.41        0.92      0.61 o 
  -8   6  10        1.35        1.78      0.75 o 
  -7   6  10       23.76       25.04      1.40 o 
  -6   6  10       15.89       18.66      1.23 o 
  -5   6  10        0.22        3.11      0.87 o 
  -4   6  10        6.20        6.75      0.90 o 
  -3   6  10       23.77       23.67      1.89 o 
  -2   6  10        0.08        0.53      0.69 o 
  -1   6  10       27.89       27.69      6.37 o 
   0   6  10        5.17        5.33      1.00 o 
   1   6  10        8.11        7.96      1.01 o 
   2   6  10       20.13       22.20      1.58 o 
   3   6  10        0.91        0.46      0.53 o 
   4   6  10        0.97       -0.38      0.69 o 
   5   6  10       14.58       17.51      2.54 o 
   6   6  10        0.05        1.83      0.95 o 
  -9   7  10        2.23        0.44      0.55 o 
  -8   7  10       21.85       22.56      1.68 o 
  -7   7  10        5.88        6.20      1.03 o 
  -6   7  10        2.78        2.20      0.52 o 
  -5   7  10       16.52       14.49      1.24 o 
  -4   7  10       16.25       18.89      1.80 o 
  -3   7  10        1.23        1.65      0.84 o 
  -2   7  10       22.26       19.98      1.96 o 
  -1   7  10        0.28       -0.60      0.72 o 
   0   7  10        0.35        1.38      0.65 o 
   1   7  10       21.30       19.59      1.60 o 
   2   7  10        0.02        0.44      0.63 o 
   3   7  10        6.12        8.00      1.41 o 
  -5   8  10        0.19        0.09      0.58 o 
  -4   8  10        1.22        0.90      0.78 o 
  -3   8  10        0.00        0.65      0.68 o 
  -2   8  10        4.73        5.31      1.14 o 
  -1   8  10        0.34        1.11      0.87 o 
   0   8  10       15.22       18.30      1.60 o 
 -15   0  11       35.82       39.22      2.64 o 
 -13   0  11       10.03       13.21      2.12 o 
 -11   0  11        0.80        0.02      0.38 o 
  -9   0  11      187.81      171.20      4.00 o 
  -7   0  11        0.18       -0.51      0.69 o 
  -5   0  11        3.54        2.13      0.46 o 
  -3   0  11      210.80      211.55      2.67 o 
  -1   0  11      266.47      276.42      3.14 o 
   1   0  11       72.89       72.90      2.09 o 
   3   0  11        0.77        2.07      0.82 o 
   5   0  11        5.32        2.87      0.71 o 
   7   0  11       11.49       12.80      1.42 o 
   9   0  11       23.48       19.95      2.86 o 
 -15   1  11        6.83        9.51      1.18 o 
 -14   1  11        2.92        3.73      0.83 o 
 -13   1  11       45.74       52.72      2.34 o 
 -12   1  11        0.77        0.95      0.44 o 
 -11   1  11        4.80        3.43      0.50 o 
 -10   1  11        3.28        3.27      0.47 o 
  -9   1  11       51.32       41.46      1.38 o 
  -8   1  11        0.03        0.42      0.34 o 
  -7   1  11       51.80       40.58      1.16 o 
  -6   1  11       20.44       17.66      0.84 o 
  -5   1  11       14.11       14.91      1.04 o 
  -4   1  11      418.44      420.61      3.89 o 
  -3   1  11      391.78      376.72      4.57 o 
  -2   1  11       57.93       62.48      1.45 o 
  -1   1  11      598.97      597.31      4.46 o 
   0   1  11      264.44      264.01      2.75 o 
   1   1  11       18.58       15.57      0.84 o 
   2   1  11        0.06       -0.10      0.37 o 
   3   1  11       37.29       29.97      1.17 o 
   4   1  11        0.04        0.21      0.40 o 
   5   1  11       36.01       31.59      1.28 o 
   6   1  11        1.68        0.08      0.39 o 
   7   1  11        3.67        2.37      0.51 o 
   8   1  11        0.08        0.06      0.48 o 
   9   1  11        1.55        1.80      0.71 o 
 -15   2  11        0.36        0.41      0.60 o 
 -14   2  11       32.69       40.63      1.66 o 
 -13   2  11        0.01        0.26      0.43 o 
 -12   2  11        0.71        1.04      0.43 o 
 -11   2  11        3.73        3.15      0.57 o 
 -10   2  11        5.96        5.89      0.68 o 
  -9   2  11       30.44       29.35      1.32 o 
  -8   2  11       14.28        9.74      0.65 o 
  -7   2  11      188.86      182.64      2.55 o 
  -6   2  11       20.83       15.60      0.80 o 
  -5   2  11        0.04        1.62      0.55 o 
  -4   2  11      139.66      131.73      4.37 o 
  -3   2  11       90.52       86.85      2.51 o 
  -2   2  11       34.44       32.42      1.59 o 
  -1   2  11        0.80       -0.26      0.57 o 
   0   2  11        0.58        1.48      0.45 o 
   1   2  11        6.34        5.65      0.63 o 
   2   2  11        8.15        7.56      0.64 o 
   3   2  11       31.05       29.71      1.23 o 
   4   2  11       22.46       28.70      1.23 o 
   5   2  11        5.89        7.58      0.71 o 
   6   2  11        8.28        8.11      1.16 o 
   7   2  11        4.41        2.39      0.55 o 
   8   2  11        0.01        0.76      0.50 o 
 -14   3  11        1.75        1.00      0.61 o 
 -13   3  11        6.17        5.55      0.94 o 
 -12   3  11        2.24        1.06      0.79 o 
 -11   3  11        0.02       -0.50      0.51 o 
 -10   3  11       17.22       19.68      1.41 o 
  -9   3  11        0.01        0.37      0.38 o 
  -8   3  11       44.41       41.91      1.45 o 
  -7   3  11       47.58       47.98      2.11 o 
  -6   3  11      158.97      148.78      2.87 o 
  -5   3  11       29.90       33.12      1.26 o 
  -4   3  11       58.28       55.58      1.76 o 
  -3   3  11       27.92       25.16      1.22 o 
  -2   3  11        3.32        2.50      0.44 o 
  -1   3  11        1.78        1.75      0.45 o 
   0   3  11       56.87       55.36      2.11 o 
   1   3  11        6.05        9.01      0.97 o 
   2   3  11      203.64      181.13      4.84 o 
   3   3  11        0.11        1.56      0.51 o 
   4   3  11       38.85       33.70      1.54 o 
   5   3  11        7.33        8.14      0.96 o 
   6   3  11        4.81        4.45      0.73 o 
   7   3  11        7.19        8.65      0.93 o 
   8   3  11        0.09        0.48      0.59 o 
 -14   4  11        0.01        0.17      0.58 o 
 -13   4  11       16.60       17.00      1.51 o 
 -12   4  11        2.39        3.09      0.78 o 
 -11   4  11       46.48       52.54      2.43 o 
 -10   4  11       22.73       26.30      1.47 o 
  -9   4  11       11.92       13.01      1.01 o 
  -8   4  11        1.78        2.26      0.49 o 
  -7   4  11        1.89        1.52      0.47 o 
  -6   4  11       19.64       21.31      1.31 o 
  -5   4  11        0.36        0.61      0.47 o 
  -4   4  11        9.80        5.88      0.83 o 
  -3   4  11       33.37       28.42      1.49 o 
  -2   4  11       13.80        9.19      0.83 o 
  -1   4  11       54.50       49.99      2.11 o 
   0   4  11        2.47        2.40      0.65 o 
   1   4  11       18.39       19.82      1.36 o 
   2   4  11        1.62        1.47      0.54 o 
   3   4  11        2.25        2.35      0.71 o 
   4   4  11        1.27        2.62      0.67 o 
   5   4  11        5.68        7.35      1.21 o 
   6   4  11        0.98        0.79      0.78 o 
   7   4  11       14.03       15.74      1.69 o 
 -12   5  11        1.76        2.64      0.82 o 
 -11   5  11        3.87        6.10      1.01 o 
 -10   5  11        0.18        0.97      0.68 o 
  -9   5  11       22.52       26.43      1.74 o 
  -8   5  11        0.94       -0.46      0.51 o 
  -7   5  11        0.04        0.29      0.43 o 
  -6   5  11        0.65        0.48      0.41 o 
  -5   5  11        1.42        1.77      0.58 o 
  -4   5  11       15.52       12.76      1.09 o 
  -3   5  11       13.81       11.70      1.06 o 
  -2   5  11        3.60        4.27      1.08 o 
  -1   5  11        9.85       10.50      1.40 o 
   0   5  11       15.24       11.68      1.40 o 
   1   5  11        0.01        0.35      1.71 o 
   2   5  11        4.95        4.58      1.01 o 
   3   5  11        2.74        2.59      0.81 o 
   4   5  11        0.89        0.95      0.74 o 
   5   5  11        8.66        6.99      1.27 o 
   6   5  11        3.85        4.19      2.17 o 
 -11   6  11        0.04        0.06      0.65 o 
 -10   6  11       10.80       12.24      1.29 o 
  -9   6  11        9.02        9.16      1.17 o 
  -8   6  11       33.20       36.25      2.04 o 
  -7   6  11        0.73        0.47      0.46 o 
  -6   6  11        3.72        4.94      0.75 o 
  -5   6  11       18.89       19.99      1.47 o 
  -4   6  11        5.83        5.38      1.08 o 
  -3   6  11       28.06       28.75      2.15 o 
  -2   6  11        7.84        8.20      1.24 o 
  -1   6  11        0.85        0.92      1.20 o 
   0   6  11        1.20        0.19      0.75 o 
   1   6  11        0.75        0.20      0.79 o 
   2   6  11        0.48       -0.12      0.68 o 
   3   6  11        6.51        3.51      1.04 o 
   4   6  11        0.21       -0.88      0.88 o 
  -8   7  11        3.82        2.88      0.69 o 
  -7   7  11        1.15        2.04      0.70 o 
  -6   7  11        4.13        2.93      0.63 o 
  -5   7  11        4.30        6.82      1.29 o 
  -4   7  11        2.50        4.19      1.08 o 
  -3   7  11        1.83        1.38      1.29 o 
  -2   7  11        2.79        1.71      0.85 o 
  -1   7  11        2.38        1.93      1.25 o 
   0   7  11        6.35        8.78      1.48 o 
   1   7  11        1.06        0.72      0.78 o 
   2   7  11        1.23        1.64      1.11 o 
 -14   0  12       12.87       17.36      2.59 o 
 -12   0  12       49.48       45.27      4.80 o 
 -10   0  12        1.43        1.82      0.75 o 
  -8   0  12        0.20        0.52      0.48 o 
  -6   0  12        6.50        4.82      0.91 o 
  -4   0  12        7.55        6.38      1.39 o 
  -2   0  12      549.87      512.74      4.48 o 
   0   0  12       71.71       82.27      2.98 o 
   2   0  12        0.32       -0.51      0.64 o 
   4   0  12        5.19        7.29      1.14 o 
   6   0  12        6.32        4.76      0.95 o 
   8   0  12        1.07        1.20      1.20 o 
 -15   1  12        2.14        2.80      0.85 o 
 -14   1  12        2.45        2.39      0.74 o 
 -13   1  12        1.34        3.80      0.67 o 
 -12   1  12        4.52        5.78      0.76 o 
 -11   1  12       39.15       42.91      1.71 o 
 -10   1  12       13.47       11.78      0.82 o 
  -9   1  12        1.08        1.48      0.45 o 
  -8   1  12      111.20       94.40      2.07 o 
  -7   1  12        5.88        3.30      0.43 o 
  -6   1  12       40.12       33.27      1.17 o 
  -5   1  12       56.87       56.04      1.69 o 
  -4   1  12        0.87        1.35      0.47 o 
  -3   1  12       23.59       21.15      0.80 o 
  -2   1  12      117.03      117.56      2.07 o 
  -1   1  12        0.39        1.30      0.45 o 
   0   1  12       17.88       20.09      0.96 o 
   1   1  12       13.87       11.38      0.74 o 
   2   1  12        4.30        3.76      0.69 o 
   3   1  12        1.71        1.27      0.47 o 
   4   1  12       10.59       10.42      0.82 o 
   5   1  12        0.55       -0.12      0.55 o 
   6   1  12        7.51       10.51      0.95 o 
   7   1  12        0.12        0.70      0.86 o 
   8   1  12        0.02        2.45      1.04 o 
 -14   2  12        3.14        2.71      0.79 o 
 -13   2  12        3.43        3.77      0.83 o 
 -12   2  12        4.86        5.36      1.09 o 
 -11   2  12        5.44        7.45      0.96 o 
 -10   2  12        4.10        2.32      0.81 o 
  -9   2  12       15.97       15.74      0.94 o 
  -8   2  12       19.43       16.99      0.87 o 
  -7   2  12       40.78       38.72      1.26 o 
  -6   2  12       16.13       16.18      0.84 o 
  -5   2  12       87.93       89.40      1.99 o 
  -4   2  12       12.79       13.10      0.71 o 
  -3   2  12       59.69       60.61      1.55 o 
  -2   2  12       19.05       18.03      0.88 o 
  -1   2  12        8.81        7.09      0.63 o 
   0   2  12       33.71       32.20      1.23 o 
   1   2  12       73.83       81.36      1.95 o 
   2   2  12       17.84       16.91      0.96 o 
   3   2  12       27.93       22.09      1.11 o 
   4   2  12        4.68        2.47      0.50 o 
   5   2  12       10.14       10.66      0.84 o 
   6   2  12        3.01        5.31      0.75 o 
   7   2  12        3.14        3.19      1.12 o 
 -14   3  12       15.81       20.38      1.45 o 
 -13   3  12       23.31       27.84      1.86 o 
 -12   3  12       23.73       29.07      1.84 o 
 -11   3  12        2.39        1.91      0.79 o 
 -10   3  12       14.83       13.36      1.02 o 
  -9   3  12       58.97       61.74      1.93 o 
  -8   3  12       26.19       27.59      1.22 o 
  -7   3  12        4.11        5.11      0.58 o 
  -6   3  12       15.84       13.94      1.02 o 
  -5   3  12      128.45      115.54      2.91 o 
  -4   3  12        6.22        7.82      0.76 o 
  -3   3  12       30.29       26.73      1.26 o 
  -2   3  12       34.07       30.71      1.37 o 
  -1   3  12        7.45        8.19      0.96 o 
   0   3  12      102.50      107.23      3.10 o 
   1   3  12        0.08        0.79      0.62 o 
   2   3  12        0.01        0.87      0.55 o 
   3   3  12        9.67        7.52      0.77 o 
   4   3  12        2.05        2.21      0.55 o 
   5   3  12        1.87        1.52      0.55 o 
   6   3  12        3.35        4.31      0.83 o 
   7   3  12        5.12        4.92      1.07 o 
 -13   4  12        3.82        5.11      0.97 o 
 -12   4  12        4.82        7.63      1.13 o 
 -11   4  12        1.67        3.42      0.89 o 
 -10   4  12        8.00        8.85      0.97 o 
  -9   4  12        1.54        1.09      0.49 o 
  -8   4  12      124.30      130.03      3.68 o 
  -7   4  12        5.90        5.13      0.70 o 
  -6   4  12        2.73        3.06      0.66 o 
  -5   4  12       14.96       12.98      1.31 o 
  -4   4  12        8.47        7.90      0.79 o 
  -3   4  12       24.78       22.63      1.22 o 
  -2   4  12       12.34       14.31      1.28 o 
  -1   4  12       13.48       17.77      1.36 o 
   0   4  12       14.10       16.09      1.31 o 
   1   4  12        1.31        0.46      0.61 o 
   2   4  12        0.32        0.37      0.47 o 
   3   4  12        2.24        1.18      0.60 o 
   4   4  12        8.16        6.46      1.39 o 
   5   4  12        0.06        0.87      0.80 o 
   6   4  12        4.00        3.67      0.97 o 
 -12   5  12       47.81       48.23      2.54 o 
 -11   5  12        1.17        1.22      0.64 o 
 -10   5  12       24.93       30.00      1.70 o 
  -9   5  12        6.70        8.40      1.12 o 
  -8   5  12        0.53        0.29      0.43 o 
  -7   5  12        1.59        1.15      0.46 o 
  -6   5  12        0.21       -0.47      0.51 o 
  -5   5  12       13.18       11.20      1.10 o 
  -4   5  12        1.52        1.43      0.58 o 
  -3   5  12       54.06       52.10      2.77 o 
  -2   5  12        0.00        2.20      0.95 o 
  -1   5  12       20.76       23.01      1.96 o 
   0   5  12        0.65        0.98      0.80 o 
   1   5  12       21.74       21.30      1.96 o 
   2   5  12        0.52        0.64      0.68 o 
   3   5  12        0.85        0.58      0.68 o 
   4   5  12        0.09       -0.57      0.81 o 
   5   5  12        0.35       -0.80      1.34 o 
 -10   6  12        0.02       -0.02      0.71 o 
  -9   6  12        1.24        1.25      0.73 o 
  -8   6  12       13.68       16.42      1.51 o 
  -7   6  12        7.32        9.03      0.91 o 
  -6   6  12       28.46       34.92      1.70 o 
  -5   6  12       10.83       13.60      1.66 o 
  -4   6  12        1.40        2.19      0.87 o 
  -3   6  12        2.12        2.88      0.93 o 
  -2   6  12        5.86        4.83      1.71 o 
  -1   6  12        4.76        5.18      1.08 o 
   0   6  12        8.27        6.69      1.27 o 
   1   6  12        3.46        4.35      0.97 o 
   2   6  12        1.20        0.57      0.81 o 
   3   6  12        0.03       -0.84      0.84 o 
  -6   7  12        1.46        2.32      0.75 o 
  -5   7  12        9.46        9.26      1.55 o 
  -4   7  12        8.55       11.88      1.63 o 
  -3   7  12        0.11        1.11      0.78 o 
  -2   7  12        0.19        0.80      0.83 o 
  -1   7  12        1.32        0.71      0.81 o 
 -13   0  13        0.92        0.55      0.92 o 
 -11   0  13        0.06       -0.22      0.65 o 
  -9   0  13       30.10       25.31      2.59 o 
  -7   0  13        0.36       -1.02      1.11 o 
  -5   0  13        3.13        2.59      1.02 o 
  -3   0  13       19.10       17.92      2.40 o 
  -1   0  13       49.36       49.23      2.37 o 
   1   0  13        2.91        2.29      0.61 o 
   3   0  13        6.70        4.39      0.98 o 
   5   0  13        1.88        3.06      0.88 o 
   7   0  13        3.19       -0.18      1.02 o 
 -14   1  13       15.73       13.88      1.81 o 
 -13   1  13        4.89        3.56      0.98 o 
 -12   1  13        5.20        4.31      1.09 o 
 -11   1  13       12.62       13.15      1.02 o 
 -10   1  13       11.26        8.98      0.75 o 
  -9   1  13        0.03       -0.26      0.35 o 
  -8   1  13        0.16       -0.35      0.41 o 
  -7   1  13        4.99        4.72      0.51 o 
  -6   1  13        3.30        2.73      0.46 o 
  -5   1  13        6.61        5.12      0.62 o 
  -4   1  13       29.07       28.40      1.26 o 
  -3   1  13        3.83        3.80      0.57 o 
  -2   1  13       16.60       14.45      0.73 o 
  -1   1  13        0.04       -0.16      0.31 o 
   0   1  13        3.55        2.08      0.38 o 
   1   1  13       11.49       10.90      0.75 o 
   2   1  13        6.96        5.58      0.67 o 
   3   1  13       23.45       23.00      1.33 o 
   4   1  13        6.88        7.97      0.88 o 
   5   1  13       10.67       14.57      1.10 o 
   6   1  13        1.60        1.95      0.61 o 
 -14   2  13        9.35       12.30      1.18 o 
 -13   2  13       22.42       29.49      1.76 o 
 -12   2  13        1.52        1.58      0.74 o 
 -11   2  13        0.00       -0.23      0.45 o 
 -10   2  13        5.79        3.99      0.56 o 
  -9   2  13        0.09       -0.10      0.43 o 
  -8   2  13        5.69        6.45      0.59 o 
  -7   2  13       73.70       64.50      1.67 o 
  -6   2  13        0.05       -0.14      0.36 o 
  -5   2  13       15.77       15.05      0.99 o 
  -4   2  13        7.77        6.06      0.55 o 
  -3   2  13        2.82        2.20      0.50 o 
  -2   2  13        3.15        4.44      0.54 o 
  -1   2  13        0.34        1.19      0.41 o 
   0   2  13        0.81        1.72      0.43 o 
   1   2  13        0.19        0.21      0.35 o 
   2   2  13        2.07        1.51      0.41 o 
   3   2  13        0.50        1.44      0.47 o 
   4   2  13        0.03        0.62      0.42 o 
   5   2  13        0.96        0.87      0.48 o 
   6   2  13       14.91       17.78      1.27 o 
 -13   3  13        6.05        7.26      1.09 o 
 -12   3  13        3.17        2.38      0.97 o 
 -11   3  13        0.44        0.89      0.67 o 
 -10   3  13        2.96        3.07      0.61 o 
  -9   3  13        9.43        9.27      0.80 o 
  -8   3  13        0.48        1.06      0.52 o 
  -7   3  13       57.06       59.01      1.97 o 
  -6   3  13       41.29       36.75      1.43 o 
  -5   3  13        1.88        2.36      0.45 o 
  -4   3  13        0.15        0.16      0.45 o 
  -3   3  13        5.27        5.28      0.96 o 
  -2   3  13        3.03        1.54      0.47 o 
  -1   3  13       15.81       15.77      1.28 o 
   0   3  13        7.37        6.61      0.94 o 
   1   3  13        0.09       -0.02      0.72 o 
   2   3  13        4.77        2.82      0.49 o 
   3   3  13        2.12        2.50      0.52 o 
   4   3  13        1.21        0.74      0.45 o 
   5   3  13       17.11       20.35      1.38 o 
 -12   4  13        0.75        3.25      0.94 o 
 -11   4  13       81.23       92.69      3.30 o 
 -10   4  13       25.03       23.46      1.48 o 
  -9   4  13       15.14       16.13      1.06 o 
  -8   4  13       17.73       19.99      1.15 o 
  -7   4  13        3.90        2.97      0.81 o 
  -6   4  13        1.47        1.29      0.57 o 
  -5   4  13        1.09        0.41      0.42 o 
  -4   4  13        6.80        4.63      0.79 o 
  -3   4  13        2.74        2.13      0.68 o 
  -2   4  13       34.78       32.71      1.85 o 
  -1   4  13        0.99        0.82      0.64 o 
   0   4  13        0.62        0.82      0.59 o 
   1   4  13        5.37        5.40      0.96 o 
   2   4  13        2.96        2.47      0.65 o 
   3   4  13        5.59       10.15      1.11 o 
   4   4  13        2.83        5.73      1.18 o 
 -11   5  13        0.57        1.87      0.74 o 
 -10   5  13        8.02        7.51      0.94 o 
  -9   5  13        3.61        4.18      0.84 o 
  -8   5  13        2.94        2.58      0.63 o 
  -7   5  13        9.18        9.80      0.92 o 
  -6   5  13       22.48       21.97      1.54 o 
  -5   5  13        1.17        1.88      0.65 o 
  -4   5  13        0.06        0.77      0.84 o 
  -3   5  13       12.18       15.33      1.72 o 
  -2   5  13        0.87        0.56      0.79 o 
  -1   5  13       22.46       22.30      2.12 o 
   0   5  13       10.82       16.00      1.75 o 
   1   5  13        2.09        2.23      0.82 o 
   2   5  13        4.54        4.81      1.14 o 
   3   5  13        5.73        8.51      1.44 o 
  -8   6  13        6.30        7.43      1.10 o 
  -7   6  13        5.03        3.27      0.79 o 
  -6   6  13        3.51        2.24      0.76 o 
  -5   6  13        6.08        4.73      1.21 o 
  -4   6  13       22.77       22.84      3.19 o 
  -3   6  13        1.82        0.23      0.72 o 
  -2   6  13       11.11        9.16      1.50 o 
  -1   6  13        5.73        3.13      0.89 o 
   0   6  13       10.87       11.87      1.66 o 
   1   6  13        0.05        0.02      0.75 o 
 -12   0  14        0.01        1.75      0.71 o 
 -10   0  14        6.48        7.39      1.24 o 
  -8   0  14       20.41       20.41      2.49 o 
  -6   0  14        3.42        3.23      1.11 o 
  -4   0  14        0.29        1.02      1.11 o 
  -2   0  14        2.02        4.53      1.39 o 
   0   0  14        0.02       -0.30      0.74 o 
   2   0  14       27.61       34.67      2.29 o 
   4   0  14       19.71       20.14      2.45 o 
 -13   1  14        1.03        1.71      1.06 o 
 -12   1  14        0.07       -0.60      0.60 o 
 -11   1  14        7.61        6.98      0.90 o 
 -10   1  14        1.56        1.61      0.80 o 
  -9   1  14        4.59        5.06      0.67 o 
  -8   1  14        0.04        0.39      0.44 o 
  -7   1  14        1.23        1.17      0.56 o 
  -6   1  14        6.51        7.60      0.89 o 
  -5   1  14       25.37       20.17      1.38 o 
  -4   1  14       19.14       19.21      1.34 o 
  -3   1  14        0.26        1.39      0.78 o 
  -2   1  14       18.57       22.13      1.86 o 
  -1   1  14        4.36        5.07      0.67 o 
   0   1  14       13.68       14.98      1.03 o 
   1   1  14        4.16        5.26      0.73 o 
   2   1  14        9.44       10.32      0.95 o 
   3   1  14        2.06        1.90      0.53 o 
   4   1  14        2.31        2.38      0.55 o 
   5   1  14        6.91        5.40      0.79 o 
 -13   2  14        0.69        0.28      1.09 o 
 -12   2  14        4.38        2.77      0.88 o 
 -11   2  14        0.01       -0.06      0.47 o 
 -10   2  14        0.00       -0.11      0.41 o 
  -9   2  14        2.31        1.45      0.41 o 
  -8   2  14        6.68        6.26      0.60 o 
  -7   2  14        0.46        0.28      0.32 o 
  -6   2  14        2.71        3.99      0.57 o 
  -5   2  14        0.28        0.04      0.37 o 
  -4   2  14        0.41        1.08      0.35 o 
  -3   2  14       10.34       11.07      0.81 o 
  -2   2  14       10.30        7.88      1.36 o 
  -1   2  14        3.43        3.93      0.54 o 
   0   2  14        0.81        1.68      0.42 o 
   1   2  14        1.11        0.35      0.40 o 
   2   2  14        0.70        0.33      0.39 o 
   3   2  14        2.29        3.01      0.63 o 
   4   2  14       11.48       12.99      1.13 o 
   5   2  14        1.80        3.23      0.91 o 
 -12   3  14       12.78       17.66      1.54 o 
 -11   3  14        2.85        1.77      0.81 o 
 -10   3  14       13.46       14.27      1.11 o 
  -9   3  14       16.12       15.39      1.02 o 
  -8   3  14        5.40        6.12      0.64 o 
  -7   3  14        9.62        9.30      0.72 o 
  -6   3  14        0.07        0.19      0.40 o 
  -5   3  14        2.84        1.82      0.52 o 
  -4   3  14        4.37        4.84      0.57 o 
  -3   3  14        0.92        0.65      0.40 o 
  -2   3  14       19.96       20.65      1.49 o 
  -1   3  14        1.69        2.36      0.56 o 
   0   3  14        0.67        0.55      0.44 o 
   1   3  14        0.87        1.68      0.53 o 
   2   3  14        7.42        7.52      0.85 o 
   3   3  14        0.94        2.58      0.58 o 
   4   3  14       23.58       32.83      1.55 o 
 -11   4  14        8.41       10.97      1.25 o 
 -10   4  14        1.08        2.82      0.70 o 
  -9   4  14        0.96        1.10      0.51 o 
  -8   4  14        0.27        0.69      0.51 o 
  -7   4  14        3.32        3.46      0.56 o 
  -6   4  14        0.05        0.43      0.57 o 
  -5   4  14        0.07       -0.26      0.43 o 
  -4   4  14        1.57        0.57      0.58 o 
  -3   4  14        1.83        2.23      0.80 o 
  -2   4  14        0.04        0.56      0.60 o 
  -1   4  14        0.98        0.64      0.61 o 
   0   4  14        1.83        1.78      0.70 o 
   1   4  14        7.52        7.72      1.07 o 
   2   4  14        2.56        4.26      1.11 o 
   3   4  14       14.64       14.66      1.20 o 
  -9   5  14        0.41        0.71      0.54 o 
  -8   5  14        2.33        2.75      0.85 o 
  -7   5  14        0.16       -0.19      0.50 o 
  -6   5  14        0.24       -0.24      0.55 o 
  -5   5  14        1.38        2.06      0.86 o 
  -4   5  14        3.04        3.09      1.75 o 
  -3   5  14        2.51        2.05      0.91 o 
  -2   5  14        7.61        8.74      1.37 o 
  -1   5  14       16.12       14.56      1.75 o 
   0   5  14       15.31       18.79      2.02 o 
   1   5  14       13.03       20.47      2.09 o 
  -5   6  14        0.31        1.44      0.69 o 
  -4   6  14        0.95        0.76      0.80 o 
 -11   0  15        5.93        6.16      1.75 o 
  -9   0  15        0.01       -0.18      0.92 o 
  -7   0  15        6.58       11.18      2.03 o 
  -5   0  15        4.63        5.17      1.57 o 
  -3   0  15        1.98        1.57      0.92 o 
  -1   0  15       10.89       11.36      2.03 o 
   1   0  15       45.87       61.41      3.05 o 
   3   0  15        6.24        7.74      1.30 o 
 -12   1  15        0.04        0.55      0.62 o 
 -11   1  15        0.97        1.51      0.65 o 
 -10   1  15        0.85        0.10      0.56 o 
  -9   1  15        0.08        0.86      0.49 o 
  -8   1  15        6.57        7.93      0.88 o 
  -7   1  15        0.31        0.73      0.57 o 
  -6   1  15        3.97        4.41      0.86 o 
  -5   1  15        0.07        0.58      0.53 o 
  -4   1  15        5.64        8.59      1.34 o 
  -3   1  15        0.00        0.57      0.62 o 
  -2   1  15        0.00        0.21      0.75 o 
  -1   1  15        0.07        0.71      0.71 o 
   0   1  15        2.66        4.30      0.65 o 
   1   1  15        1.91        3.43      0.66 o 
   2   1  15        0.39        1.38      0.64 o 
   3   1  15        1.06        1.49      0.59 o 
 -12   2  15        0.18        1.01      1.06 o 
 -11   2  15        0.29        0.46      0.91 o 
 -10   2  15        0.13       -0.03      0.49 o 
  -9   2  15        0.02        0.08      0.54 o 
  -8   2  15        9.67       11.75      1.04 o 
  -7   2  15        2.33        2.07      0.64 o 
  -6   2  15        0.29        0.63      0.40 o 
  -5   2  15        7.79       10.31      0.95 o 
  -4   2  15        1.73        3.18      0.63 o 
  -3   2  15       21.87       23.17      1.35 o 
  -2   2  15        6.45        9.36      1.50 o 
  -1   2  15       21.58       24.16      2.12 o 
   0   2  15        9.72       12.80      1.26 o 
   1   2  15        0.64        0.03      0.48 o 
   2   2  15        0.55        1.19      0.52 o 
   3   2  15        0.00        1.10      0.58 o 
 -11   3  15        0.75        0.36      0.58 o 
 -10   3  15        1.17        1.42      0.55 o 
  -9   3  15        0.87        2.00      0.52 o 
  -8   3  15        0.42        1.15      0.46 o 
  -7   3  15        4.07        5.05      0.61 o 
  -6   3  15        4.32        6.53      0.69 o 
  -5   3  15        3.11        2.95      0.52 o 
  -4   3  15        0.25        0.22      0.51 o 
  -3   3  15        8.32        9.43      1.09 o 
  -2   3  15        1.57        1.70      0.68 o 
  -1   3  15        8.34       10.62      1.19 o 
   0   3  15        1.31        2.27      0.55 o 
   1   3  15        0.50       -0.02      0.48 o 
   2   3  15        0.14        0.25      0.54 o 
  -9   4  15       12.74       12.68      1.00 o 
  -8   4  15        1.09        2.23      0.55 o 
  -7   4  15        1.78        2.66      0.63 o 
  -6   4  15        0.28       -0.56      0.56 o 
  -5   4  15        3.95        4.80      0.83 o 
  -4   4  15        4.50        3.62      0.76 o 
  -3   4  15       13.39       14.30      1.35 o 
  -2   4  15        0.05        1.19      0.69 o 
  -1   4  15       16.14       20.62      1.82 o 
   0   4  15        2.74        2.32      0.74 o 
  -6   5  15        1.79        4.39      1.57 o 
  -5   5  15        0.04        0.05      0.65 o 
  -4   5  15        0.01        0.29      1.06 o 
  -3   5  15        0.55        1.48      1.94 o 
 -10   0  16        0.47        1.67      0.82 o 
  -8   0  16        9.49       14.87      2.49 o 
  -6   0  16       33.51       41.28      3.88 o 
  -4   0  16        5.68        4.06      1.48 o 
  -2   0  16        4.02        2.22      1.20 o 
   0   0  16        2.72        6.56      1.94 o 
 -11   1  16        1.64        2.23      0.79 o 
 -10   1  16        0.72        0.68      0.71 o 
  -9   1  16        8.33        9.09      1.10 o 
  -8   1  16        2.48        6.50      1.05 o 
  -7   1  16        2.66        5.24      1.13 o 
  -6   1  16       20.61       26.40      1.88 o 
  -5   1  16        2.21        4.68      1.14 o 
  -4   1  16        1.13        0.85      0.88 o 
  -3   1  16        1.56        1.07      0.71 o 
  -2   1  16        0.00        0.38      2.40 o 
  -1   1  16       26.41       31.88      2.48 o 
   0   1  16       11.10       14.89      1.79 o 
   1   1  16        1.11        1.34      1.75 o 
 -10   2  16        0.02        0.91      0.61 o 
  -9   2  16        6.39        5.23      0.71 o 
  -8   2  16        0.03        0.49      0.51 o 
  -7   2  16        0.03        0.04      0.49 o 
  -6   2  16        2.43        2.69      0.62 o 
  -5   2  16       10.64       10.26      1.20 o 
  -4   2  16        0.06        1.28      0.83 o 
  -3   2  16        7.54        8.91      1.44 o 
  -2   2  16       10.34       14.92      1.85 o 
  -1   2  16        3.10        2.56      0.95 o 
   0   2  16        3.51        5.24      1.29 o 
   1   2  16        3.08        4.24      1.17 o 
  -9   3  16        0.02       -0.03      0.58 o 
  -8   3  16        9.93       13.57      1.04 o 
  -7   3  16        0.08       -0.02      0.46 o 
  -6   3  16        1.59        1.93      0.56 o 
  -5   3  16        0.09       -0.17      0.48 o 
  -4   3  16       12.35       17.50      1.96 o 
  -3   3  16        0.07       -0.58      0.91 o 
  -2   3  16       10.85       13.90      1.70 o 
  -1   3  16        1.24        0.73      0.80 o 
  -6   4  16        6.72        8.08      0.97 o 
  -5   4  16        1.29        1.29      0.59 o 
  -4   4  16        4.28        5.74      0.91 o 
  -9   0  17        2.03        1.75      1.02 o 
  -7   0  17       19.76       25.49      3.23 o 
  -5   0  17        4.68        7.11      2.03 o 
  -3   0  17        8.79        6.83      1.85 o 
  -1   0  17        0.27        0.00      1.20 o 
  -8   1  17        3.18        4.91      1.21 o 
  -7   1  17       12.70       15.26      1.49 o 
  -6   1  17        0.01        1.98      1.08 o 
  -5   1  17       13.95       19.27      1.99 o 
  -4   1  17        7.53        9.08      1.46 o 
  -3   1  17        2.64        2.46      0.97 o 
  -2   1  17        3.25        5.14      1.20 o 
  -7   2  17        0.12        0.08      0.54 o 
  -6   2  17        0.88        0.87      0.80 o 
  -5   2  17        2.42        2.29      0.88 o 
  -4   2  17        4.04        4.29      1.14 o 
  -3   2  17        2.61        3.03      0.95 o 
                                                 
